# Supplementary material for: Genome-Wide Analysis of the NAC Domain Transcription Factor Gene Family in Theobroma cacao
Source: Genes (Basel). 2019 Dec 28;11(1):35. doi: 10.3390/genes11010035 (PMC7017368; doi:10.3390/genes11010035)
Supplement: Supplementary file 1 [file genes-11-00035-s001.zip]

Archive with 4 entries (4 files):
- Supplementary file 1-A complete list of NAC gene sequences identified in the present study.txt
- Supplementary file 2-Features of NAC genes identified in Theobroma cacao.xlsx
- Supplementary file 3-Sequence logos for the conserved motifs of Theobroma cacao NAC domain proteins.XLS
- Supplementary file 4-Predicted cis-elements in TcNACsí» promoters.png
