# Supplementary material for: Genome-Wide Analysis of the NAC Domain Transcription Factor Gene Family in Theobroma cacao
Source: Genes (Basel). 2019 Dec 28;11(1):35. doi: 10.3390/genes11010035 (PMC7017368; doi:10.3390/genes11010035)
Supplement: Supplementary file 1 [file genes-11-00035-s001.zip › Supplementary file 1-A complete list of NAC gene sequences identified in the present study.txt]

>Tc01v2_p027700.1 pep chromosome:Criollo_cocoa_genome_V2:I:32958760:32966591:1 gene:Tc01v2_g027700 transcript:Tc01v2_t027700.1 gene_biotype:protein_coding transcript_biotype:protein_coding
MSDEMSRCSCNDIVGYRFHPSDKELIDHYLWNKVLDRDSAVQVIGEVAGDLCNYEPERLP
GFSIRRSNDKVWYLFCRRNHNKRVKRTTKLGFWKLTGRNRHIKANVGIGIKKTLVFYEGR
VPKGKWTPWVIHEYNLPDTLPNQVSSSMLTLNYKGYFLCKLKKKDDEKASIASGEESQPS
NVADDKISDNSMEINIEELLAQLEDTNDSNKVGDEVVSLQKPDFDGVQNQSSTNEQDDKL
YLVSSTQQSQIQEEHVPSYNDSTNFCGVDGNFHKIQNQSSTNEQDDEFYHVSPTRQSQIC
EEHVSSYNNSIIFCGFNVNFHEVQNQSSTKEEDDEFWKNIFIDDDDDAYGNSQGKLPMKD
EVIDIEEHVTAMDMLQKENAAIKSKRRPENDRRKQCMNELEDAWRFGQLTVIKRASSLSF
FQSSLSICFSCFIVLLFSLVSSKNWVKMRNRKGYQIIQPITNEERFSNYYCYYLFWVAVG
YYLWKKILSITGYRFHPTDFELLHYYLKNKNLGREALVQAIAEVEDICGLEPWELPGHSN
IHSGDQVWYFFYRPNYKYRNSTRIKRTTNEGYWKRTGNPRKVMARDLETEIGEKRTLVFY
KGRVSDDNKNKTGWIIHEYELTATLPNQTTFILCKLKKKYGKAEVPCIEEGQSSHDLPPN
LGNYIANNAIPAEAASCFTDQSDPNELLAQLESFNYPDGLEYQSTELWDSYLVGDVPTNE
GSNLTFNFGNHVAENAIPNDQLKPSDEAPIQQEVPQDQSSTNEQDNNFGNLVPADETSNQ
HKLVVENDGSTMPSTIQNPIVAESGQMDLSNLGGASTDELFAELDALPEVQGNSIGQGFD
DWVSLADIGNYLNIPNGSDNQSCTNEEKNPTATNGGCSLPIAGMMESPYPINPSRKRLRT
NCEGFGWDK
>Tc05v2_p021570.1 pep chromosome:Criollo_cocoa_genome_V2:V:35170776:35172884:1 gene:Tc05v2_g021570 transcript:Tc05v2_t021570.1 gene_biotype:protein_coding transcript_biotype:protein_coding
MEEAIVVNKGEDLIDLPPGFRFHPTDEEIITHYLTEKVMNSNFSASAIGEVDLNKCEPWD
LPKKAKMGEKEWYFFCQRDRKYPTGMRTNRATEAGYWKATGKDKEIYKGKGCLVGMKKTL
VFYKGRAPKGEKSNWVMHEYRLEGKFSYYNLPKGAKDEWVVCRVFHKNIGIKKPIPDQLL
RMNSFGDDLMDYASLPPLMDPTYSNKAGSSFTDGQNEFKAIDTTPMPRSSEGNYPGSSNF
PTMNNNQNFLQAPNNHYHQTGSSMFNPQIPIQNPILFHQGTPNSAYSHQGRTSGSASSNY
STGFGGNDQAILRALAANNSADTRKADRQCKVEQFSSNQSMVSLSQDTGLSTEINNTEIS
SVLSKRMELGSSKSYEDIEDLGCLWDY
>Tc03v2_p021400.1 pep chromosome:Criollo_cocoa_genome_V2:III:33011475:33016464:-1 gene:Tc03v2_g021400 transcript:Tc03v2_t021400.1 gene_biotype:protein_coding transcript_biotype:protein_coding
MNTFTHVPPGFRFHPTDEELVDYYLRKKVASKRIDLDVIKDVDLYKIEPWDLQELCRIGT
EEQNEWYFFSHKDKKYPTGTRTNRATKAGFWKATGRDKAIYSRHSLIGMRKTLVFYKGRA
PNGQKSDWIMHEYRLETNENGTPQEEGWVVCRVFKKRMTTVRKVGEYDSPCWYDDQVSFM
QDLDSPRRIPQPYASYHHHYPCKQELELQYNLPHDPFLQLPQLESPKVPQSAASVSCNSV
VPYGYDRNNGSTLQSSTLTQEEHMQPGHQQNLNSLYNNSEQAVDQVTDWRVLDKFVASQL
SHEEASKENNYPNAATSLQVAEQMNLLASESKRPEIAHQEYASTSTSSCQIDLWK
>Tc04v2_p005070.1 pep chromosome:Criollo_cocoa_genome_V2:IV:6109376:6113071:1 gene:Tc04v2_g005070 transcript:Tc04v2_t005070.1 gene_biotype:protein_coding transcript_biotype:protein_coding
MAPVSLPPGFRFHPTDEELVVYYLKRKINGRKIELEIIPEVDLYKCEPWDLPGKSLLPSK
DLEWYFFSPRDRKYPNGSRTNRATKSGYWKATGKDRKVNSQMRAVGMKKTLVYYRGRAPH
GTRTDWVMHEYRLDERECETPSGLQDAYALCRVFKKSATGPKIGEHYLATTANQITSEHS
SSIELYSEGRCDESSDFAIPLDTCSPSILNRSAIDICEARDAKWMQSLSEDAFGLSNPPS
FSSYGTLPYPPSKVDVALECARLQHRLSLPPLEVQDFPQVGLTDYKVMRTTPMRESQHET
DILREILSVAHASQELINPTGHQDAWGGSSSNANDFTFMTADDYMSRYSLEESSTRSIDI
SEVHLGDLKAERMVENLRWVGMSSKDMEQYCFMEETKIVPIENISSFTRNECNGIQGESG
YNHNCDGFIDTKINDPEIEDFPQGFMDDDPNEHFLDEGNIDDLTSSPSFEVVEDIKINHG
MFVSTRQVAETFFHQIVPSQTVKVHQNPVLATSFVLGKAESHETRYNKGNSFFRKFNACA
SGKFMEIITFTEPCKKTASAFLWIVVLLLMHGFYLEEDITNEKLMDGLSAKETKEKALTV
MSITGKPRTKWNKKKEKYSLVKASTWNDFGWLLTKLGFFLTISLVLCTLLASTLY
>Tc03v2_p013020.1 pep chromosome:Criollo_cocoa_genome_V2:III:27518642:27523511:-1 gene:Tc03v2_g013020 transcript:Tc03v2_t013020.1 gene_biotype:protein_coding transcript_biotype:protein_coding
MNTFTQVPPGFRFHPTDEELVDYYLRKKITSRRIDLDVIKDVDLYKIEPWDLQELCRIGT
EEQNEWYFFSHKDKKYPTGTRTNRATAAGFWKATGRDKAIYSKHDLIGMRKTLVFYKGRA
PNGQKSDWIMHEYRLETDENGTPQEEGWAVCRVFKKRIATIRKVSEHESPCWYDDQVSFI
PDLDSPKQTSQSNMAYHIPYSCKKELDLQYHVPHEHYLQLPLLESPKLLQTPAGAVTCNS
MAAYGLDMNNASTLQSSTLSQEDHIQQTHDQQHLHALYGNSSNAQAVDQLTDWRVLDKFV
ASQLSQEDVAKENNYLSASAANNVFHSSEQTNLLSRHLNKQEMVPENASTSTSSCQIDLW
K
>Tc07v2_p015220.1 pep chromosome:Criollo_cocoa_genome_V2:VII:20605796:20609234:1 gene:Tc07v2_g015220 transcript:Tc07v2_t015220.1 gene_biotype:protein_coding transcript_biotype:protein_coding
MAPMSLPPGFRFHPTDEELVAYYLDRKISGRTIELEIIPEVDLYKCEPWDLPDKSFLPSK
DMEWYFYSPRDKKYPNGSRTNRATRAGYWKATGKDRAVHSQKRAVGMKKTLVYYRGRAPH
GIRTNWVMHEYRLVESSSATAPASSLKDSYALCRIFKKTIQIPNKTKEAVENNINAEKEV
GWVSDEQLFGDDASGTEISRGRDAEDENFNTSSSDVTQGTPNETGMPDDYHQAPFTSDEA
NSSANMCSLPADFSSNLFQEMQMPGYTSLHYQVPYPPLELEDFPQIDISETKPEIIDEYM
IYDKYRGCMNGSLEEIFSLCSSQDNSMPLSMQD
>Tc04v2_p007250.1 pep chromosome:Criollo_cocoa_genome_V2:IV:15884469:15886356:1 gene:Tc04v2_g007250 transcript:Tc04v2_t007250.1 gene_biotype:protein_coding transcript_biotype:protein_coding
MENISSFRKEDEQMELPPGFRFHPTDEELITHYLSQKVLNSCFCAIAIGEVDLNKCEPWD
LPWKAKMGEKEWYFFCVRDRKYPTGLRTNRATEAGYWKATGKDKEIFKAKTLVGMKKTLV
FYRGRAPKGEKTNWVMHEYRLEGKYSIYNLPKTAKNEWVICRVFQKSPGGKKTHISGFSR
LSSYGNDLPPSVLPPLMDSSPHNSETRTGAGETSHVTCFSDPMEDQKTPEEIIDSFNTSL
LASSSSSDISPTSILLSKTFLPSSAYTNQIIPNIGNLQYSDSFWMQDQSILKMLLESPRV
NSRQNSKAEFSQDSVVSNPEMIQDPSCSAGPADLGCLWSYKI
>Tc01v2_p001840.1 pep chromosome:Criollo_cocoa_genome_V2:I:952483:956599:-1 gene:Tc01v2_g001840 transcript:Tc01v2_t001840.1 gene_biotype:protein_coding transcript_biotype:protein_coding
MMESMESCVPPGFRFHPTDEELVGYYLRKKVASQKIDLDVIRDIDLYRIEPWDLQERCRI
GYEEQNEWYFFSHKDKKYPTGTRTNRATMAGFWKATGRDKAVYDKSKLIGMRKTLVFYKG
RAPNGQKTDWIMHEYRLETDENGPPQEEGWVVCRAFKKRTNGNGQSKSIEGWDSSYFYDE
PSGVSSVVDPIDYISRQPQSFLPQSFLCKQETEADNLNFIHSDQFVELPQLESPSLPLIK
RPSSISLISENTSYEEEEQNRMCNTTKKVTDWRALDKFVASQLSQEDRYDGEGVPSFEAN
NNSDMALLLLQSSGREEGNKLNEFLNSSSDCDIGICIFDK
>Tc03v2_p007590.1 pep chromosome:Criollo_cocoa_genome_V2:III:22121734:22123788:1 gene:Tc03v2_g007590 transcript:Tc03v2_t007590.1 gene_biotype:protein_coding transcript_biotype:protein_coding
MANITVIGQEDDQMDLPPGFRFHPTDEELISHYLYKKVLDINFSARAIGEVDLNKSEPWE
LPWKAKMGEKEWYFFCVRDRKYPTGLRTNRATDSGYWKATGKDKEIYRGKSLVGMKKTLV
FYKGRAPKGEKTNWVMHEYRLEGKYSVHNLPKTAKNEWVICRVFQKSSGGKKTHISGLVR
VGSFGNELGPSGLPPLMESSPYNGKSKPAVESAYVPCFSNPIDVQRNQQDTTDNFNNPLL
PASSNPTDIFPRIPLSNAFYSNQAVPFPSNFQFPGSVLMQDQSILRALIKNHGSNMRQDF
KTEREMVSVSQETGLTTDINTEISSVVSNLEMGKRSFDGQEAPSASAGPVDLDCFWHY
>Tc03v2_p005250.2 pep chromosome:Criollo_cocoa_genome_V2:III:12353559:12356271:1 gene:Tc03v2_g005250 transcript:Tc03v2_t005250.2 gene_biotype:protein_coding transcript_biotype:protein_coding
MAPVGLPPGFRFHPTDEELVNYYLKRKINGQEIELDIIPEVDLYKCEPWDLSEKSFLPSR
DPEWYFFGPRDRKYPNGFRTNRATRAGYWKSTGKDRRVTCQNRAIGMKKTLVYYRGRAPQ
GVRTDWVMHEYRLDDKECEDTCGIQDSYALCRVFKKNGICSEAEEQGQCSISLMECSQGV
VNDSETMSPDLPLASPSGIEEEDKDDSWMQFITDDAWCSSNTSAMAGDEASNVVFTN
>Tc06v2_p016000.1 pep chromosome:Criollo_cocoa_genome_V2:VI:24115243:24116748:1 gene:Tc06v2_g016000 transcript:Tc06v2_t016000.1 gene_biotype:protein_coding transcript_biotype:protein_coding
MESTDSSSASPHPQLPPGFRFHPTDEELVVHYLKRKAASAPLPVTIIAEVDLYKFDPWEL
PSKATFGEQEWYFFSPRDRKYPNGARPNRAATSGYWKATGTDKPIVTSNGNQKVGVKKAL
VFYGGKPPKGIKTNWIMHEYRLVDNNSTSKPQIADVANRKGSLRLDDWVLCRIYKKNNTQ
RPMERDKDYSTVGMLATLPTSTHQNPKPPTSKATSYGSLLENEENFFEGILTGEGMQHST
ISQIPAASSSSKQDLSMSLASTTTNTFPVKRTIPPQYWNEPNSSFGSQSGKRFQGDLNSS
STAGIDDTNSFVSLLHHLPQNAPFYPGTLVGSLGDGVSRQQFILPSMNWNS
>Tc03v2_p017920.1 pep chromosome:Criollo_cocoa_genome_V2:III:30737351:30740604:1 gene:Tc03v2_g017920 transcript:Tc03v2_t017920.1 gene_biotype:protein_coding transcript_biotype:protein_coding
MAVLTMETLPLGFRFRPTDEELINHYLKLKINGRHSEVEVIPEIDVCKWEPWDLPGLSVI
KSDDPEWFFFCPRDRKYPNGHRSNRATDKGYWKATGKDRTIKSKKSLIGMKKTLVFYKGR
APKGQRTNWIMHEYRATAKDLDGTGPGQGAFVLCRLFHKLEEKNDTVKYEEVEQTGYSPT
MTKSSRDDTSSDLLQDTVSSDTQAQKPDNVMQNGQVTGDSSCNSHMTSDAEDHATEETAV
EKYPLLEGNSNLYEPNFGEIDYKVFSPMNLHFFEDLPVCMDSPYASDFGHDQNGFYFQDG
TGEQDVSFSMLDEVLNNHEGSCAASNSQKNLVAGTEMPLSGNGFISKTIPPETSYIEESG
IYSETDTEMAQLQSESEVGAPRWFGGHVDNKYSVQMQTSFDTGDTQRALYDQAFRIGNNG
SLGNCSVGQATSYTDSAMGNINNLQQLTSLKNNMNNGGNLGGGTGMNTRTFEPPQQPNSD
NFATLGIGTGIKIRTRAPQQRANSDNFVNQGTAPRRIRLQMKPSNGPMKVSAGCVDDGKM
RSTGLGEEEEVQSALTEITEAEAAGQIPSSDESEKENQLLKFDGSGDIAEESCTKLRQRV
KQDGEPCSSQIGPSVHSKVAPAHHRSRSLSIVVFTVFLITILLALFMGIWRCLRF
>Tc08v2_p015260.1 pep chromosome:Criollo_cocoa_genome_V2:VIII:16626544:16629989:1 gene:Tc08v2_g015260 transcript:Tc08v2_t015260.1 gene_biotype:protein_coding transcript_biotype:protein_coding
MELESCVPPGFRFHPTEEELVGYYLRRKINSLKIDLDVIIDIDLYKMEPWDIQGRCKLGY
DEQSEWYFFSHKDRKYPTGTRTNRATAAGFWKATGRDKAVLSKNKIIGMRKTLVFYRGRA
PNGRKTDWIMHEYRLQTFEHGPPQEEGWVVCRAFRKPSPNQRQGFEAWNHAYYIRDNSHV
RPPMSISDIVSTSHHLHPNEGSSFHDQSYGSEQELVSNHNVLDSQQVIELPQLDSPTTVS
PSLAAKEGFQRNFVTNYEDCEEEKSNNSSQYIDWKHLDNFLASQLTDTTSYPYQTAPLIP
QNYELDAQEHVSHLLGCFPGS
>Tc07v2_p015400.1 pep chromosome:Criollo_cocoa_genome_V2:VII:21486023:21488276:-1 gene:Tc07v2_g015400 transcript:Tc07v2_t015400.1 gene_biotype:protein_coding transcript_biotype:protein_coding
MLPGNGQLSVPPGFRFHPTDEELLYYYLRKKVSYEAIDLDVIREVDLNKLEPWDLKDKCR
IGSGPQNEWYFFSHKDKKYPTGTRTNRATTAGFWKATGRDKAIHLCNSKKIGMRKTLVFY
TGRAPHGQKTDWIMHEYRLDDDDSDVQEDGWVVCRVFKKKNHSRGNFQPEFSQEESFTHI
KTVASSAQLETRHNHLQALYDFSFDGSMQLPHLFSPESAVASSFISPVSLNSTDIECSQN
LLRLTSSGGCGLVQQERYNGEWSFLDKLLATHHLSVDQQHSQGKCSPSSQVDVGTSTQKF
PFQYLGCEADILKFSK
>Tc07v2_p006370.1 pep chromosome:Criollo_cocoa_genome_V2:VII:4397246:4399521:-1 gene:Tc07v2_g006370 transcript:Tc07v2_t006370.1 gene_biotype:protein_coding transcript_biotype:protein_coding
MESTDSSTGSQQPNLPPGFRFHPTDEELVVHYLKKKASSAPLPVAIIAEVDLYKFDPWEL
PAKATFGEQEWYFFSPRDRKYPNGARPNRAATSGYWKATGTDKPVLTSGGTQKVGVKKAL
VFYGGKPPKGIKTNWIMHEYRLADNKASNKPPGCDLGNKKNSLRLDDWVLCRIYKKNNTH
RPMDHDKDDSMDEMLGPIPPSISIGSQHNAKFQLATKGTSFGTLLENQEHSLFEGMMAGS
DGINSGSISQLGCSSSKPDLSMVNPLKRTVPSLFWTDEDTAGPSTSKRFHGDSNDGSMEK
TDGNGSIATLLSQLPQTPPLQQQTMLGSMGDGIFRPPYQLSGLNWYS
>Tc08v2_p012280.1 pep chromosome:Criollo_cocoa_genome_V2:VIII:8899125:8902089:1 gene:Tc08v2_g012280 transcript:Tc08v2_t012280.1 gene_biotype:protein_coding transcript_biotype:protein_coding
MGSSNGGVPPGFRFHPTDEELLHYYLKKKVSFQKFDMEVIREVDLNKMEPWELQERCRIG
STPQNEWYFFSHKDRKYPTGSRTNRATNAGFWKATGRDKCIRNTYRKIGMRKTLVFYRGR
APHGQKTDWIMHEYRLEDGDDPQGNTSEDGWVVCRVFKKKNLFKVGNNGGSSINSSDQQL
NTSSSSQPRSFMHRSSDQYLVRHQHHNFELNKAELARHYPHMQTPQYSLFQPQTLVQPHK
PLNYEFAAAPASLPPDPPVMIKQLMSRDCESGSESLRYQACEPGLEVGTCEPSQPMGVPG
RDEGMNEWSMLDRLVSASHMGHEDSSKGVRFEETNATAVHPMNQLSLRGEMDFWGYGK
>Tc05v2_p005040.1 pep chromosome:Criollo_cocoa_genome_V2:V:2709959:2712944:-1 gene:Tc05v2_g005040 transcript:Tc05v2_t005040.1 gene_biotype:protein_coding transcript_biotype:protein_coding
MLAASASASSMEKTPGSEIQLPPGFRFHPSDEELIVHYLKNKVTSSPLPASIIAEIDLYK
YNPWELPSKALFGEDEWYFFSPRDRKYPNGARPNRAAASGYWKATGTDKPILTSCGTESI
GVKKALVFYEGRPPRGTKTEWIMHEYRLRETMIWTPKRKGSMRLDDWVLCRVRQKSSTQR
NRWGDRDITSHEPANSYLPKLNEEANSDTKKLQISFSSLESLFNPSKRKSMEGDNQATNF
VPPSKKLIWDETEKEEVISLSNDCSDLNFYGTDHSEGNNFSPDQWNPIMQYQELNHLEFT
EAC
>Tc02v2_p029510.1 pep chromosome:Criollo_cocoa_genome_V2:II:40054951:40056432:1 gene:Tc02v2_g029510 transcript:Tc02v2_t029510.1 gene_biotype:protein_coding transcript_biotype:protein_coding
MEGKASSDLPPGFRFHPTDEELIMYYLRNQAKSRPCPVSIIPEVDIYKFDPWQLPDKAGF
GENEWYFFSPRDRKYPNGVRPNRATVSGYWKATGTDKAIYSGSKYVGVKKALVFYKGRPP
KGIKTDWIMHEYRLSDSRKQISKQNGSMRLDDWVLCRIYKKKHSGKVLDQKVEESNTPIE
MIGYSNDASESQQMLKFPRTCSLTHLLELDYMGSISHLLSENTYNSSFDFPNNIGNTGTD
HHVEKLQLGEVPYEYSDSGKFQVNLSGNLYQQVCMNPMVYQFQQ
>Tc07v2_p007910.1 pep chromosome:Criollo_cocoa_genome_V2:VII:5770022:5773159:-1 gene:Tc07v2_g007910 transcript:Tc07v2_t007910.1 gene_biotype:protein_coding transcript_biotype:protein_coding
MDSYHHFDNGDTHLPPGFRFHPTDEELITYYLLKKVLDSSFTGRAIAEVDLNKCEPWELP
EKAKMGEKEWYFFSLRDRKYPTGLRTNRATEAGYWKATGKDREIYSSKTCALVGMKKTLV
FYRGRAPKGEKSNWVMHEYRLEGKFAYHYLSRSSKDEWVISRVFKKSGSGNGATSNTGGG
AKKTRMNASVAFYQEPSSPSSVSLPPLLDHTTTATATTATSLTDRDSCSYDSQTQPEHVS
CFSTIAAAAASAAATTTTTTTAAHHAFNPGFDLAVPPPQMINNTFDPIARFSRNVGVSAF
PSLRSLQENLHLPFFFSPPALAAPPPHGGSSLNWGAVSEEGNGGSGAGGKMSMGSTELDC
MWTF
>Tc09v2_p021470.1 pep chromosome:Criollo_cocoa_genome_V2:IX:31834012:31836241:1 gene:Tc09v2_g021470 transcript:Tc09v2_t021470.1 gene_biotype:protein_coding transcript_biotype:protein_coding
MEREPNLNFHFPPGFRFHPSDEELIIHYLQNKVTSRPLPASVIAEIDLYKYNPWELPKKA
LFGEDEWYFFSPRDRKYPNGERPNRAAASGYWKATGTDKPILTSSGSKNIGVKKALVFYT
GKPPKGVKTEWIMSEYRLLKTIIKPSRLKGSMRLDDWVLCRVRKKGNITKNTFEVQDSCS
TELMRYSPTIEELHPTFTDCRTDMITNCLNQDCQVLALLLASQALSPMETNSTATFHGSN
ESNSFISVYEEGSDKVNLPTLNPSLDNYFNPLTRKLSLGNREENLLPSDKKLNNDKRNED
FLPMKILSKNDMNYSSQNQSQDGIYNPCPSDSIIEFQDLNNWPSHTYS
>Tc03v2_p002580.1 pep chromosome:Criollo_cocoa_genome_V2:III:2326965:2329049:1 gene:Tc03v2_g002580 transcript:Tc03v2_t002580.1 gene_biotype:protein_coding transcript_biotype:protein_coding
MEENLPPGFRFHPTDEELITYYLSHKVSDVSFTSKAIVDVDLNKCEPWDLPAKASMGEKE
WYFFSLRDRKYPTGLRTNRATEAGYWKTTGKDKEIFRAGILVGMKKTLVFYKGRAPKGEK
SNWVMHEYRLENKHPFRTTKEEWVVCRVFQKSAAVKKPQPTSSSQPSMGSPCDANSIVNE
FGDVELPNLNINANPSSTGFSNIATPGYNNSTVNHGHLNMNLNVDFAAASVPSSLTWPSS
ILSPNLSMNSLLLKALQLRNYQPRDVTTMDYSLLSSASQGIPQFGTGLSPNFQAATASSS
KVLDPTPQQQQQQQQQQQEQPFNMDSMW
>Tc10v2_p007280.1 pep chromosome:Criollo_cocoa_genome_V2:X:5224060:5230189:1 gene:Tc10v2_g007280 transcript:Tc10v2_t007280.1 gene_biotype:protein_coding transcript_biotype:protein_coding
MGREKNSLTVVPGPTAAAAAKTGGSATALAPGFRFHPTDEELVSYYLKRKVLNKPVRFNA
IAEVDIYKQEPWELSDKSRLKTRDQEWYFFSLLDKKYGNGARMNRATSQGYWKATGKDRE
VRHNSQLIGMKKTLVFHSGRAPDGLRTNWVMHEYRLVEEESERIGALQGYVLCRVFHKNN
IGPPNGNRYAPFVEAEWDDGSAALIPGVDAVDDVVAANDAVAGNDLAAAENGVQRIDFEQ
DIQYADEDTPPNDEVPRESLNERTDDCPPLPPCKIERSDDCPPLCVLNREAPLPLLQYKR
RRHNDSGPNHANVSENSTRTTQDRCSSTTTTAATATTSPSSATTTAISALLEFSLMESIE
PKENPHVPPPTYDTANLDSVVPPGCMKLINELQNEIHKISVERETLKLEMMSAQAMINIL
QSRIDSLSKENEDLKRSN
>Tc09v2_p000390.1 pep chromosome:Criollo_cocoa_genome_V2:IX:259789:262858:-1 gene:Tc09v2_g000390 transcript:Tc09v2_t000390.1 gene_biotype:protein_coding transcript_biotype:protein_coding
MAMEGQGKEETLPPGFRFHPTDEELITYYLVNKISDASFTGRAIADVDLNKCEPWDLPGK
AKMGEKEWYFFSLRDRKYPTGVRTNRATNTGYWKTTGKDKEIFNSVTSELVGMKKTLVFY
RGRAPRGEKTNWVMHEYRIHSKSSFRTTKQDEWVVCRVFQKSAGVKKYPSNQSRAVNPYN
LEIGASVMPPAMMQAENYQFSMGRNYAELAELSRVLRGGPSTTVNLPIQSQINYPGGFTI
SGLNLNLGGASTQQVIRPMQPPPPPATHQQDVTATMMSATSFTAENGYGTAELNNANGPS
NRFLSMDHCMDLDNYWATY
>Tc08v2_p010930.1 pep chromosome:Criollo_cocoa_genome_V2:VIII:6751470:6753789:-1 gene:Tc08v2_g010930 transcript:Tc08v2_t010930.1 gene_biotype:protein_coding transcript_biotype:protein_coding
MTATELQLPPGFRFHPTDEELVMHYLCRKCASQSIAVPIIAEIDLYKFDPWDLPDLALYG
EKEWYFFSPRERKYPNGSRPNRAAGSGYWKATGADKPIGQPKPVGIKKALVFYAGKAPKG
EKTNWIMHEYRLADVDRSVRKKNSLRLDDWVLCRIYNKKGAMEKQPPQGSVTKKASGMAI
EDKKPDIGTLGMESRGPPPAPTGTVNDLVYFDTSESVPRLHTDSSCSEHVVSPEFTCEVQ
SEPKWKDWGSTNTNALDFAYNYIDATVDAGFASHFQSNSQLSPLQDMFMYLQKPF
>Tc03v2_p019200.1 pep chromosome:Criollo_cocoa_genome_V2:III:31523900:31526692:-1 gene:Tc03v2_g019200 transcript:Tc03v2_t019200.1 gene_biotype:protein_coding transcript_biotype:protein_coding
MGGASLPPGFRFHPTDEELIGYYLKRKTEGQELELEVIPVIDLYKFDPWELPEKSFLPKR
DLEWFFFCPRDRKYPNGSRTNRATKAGYWKATGKDRKVVCQSAVTGYRKTLVFYLGRAPL
GDRTGWVMHEYRLSDEPSQGSTNQGAFALCRVVKRNEQKATDAHGEPKATRVGSNSTNVE
LTSTRICNESLSIGDISCQTSYPNNESRCSSPTTSPYPYEVTQMQPLEPVSVDTDPASVW
VSPDLILDSSKDYPQICETASQYFPQYEFPSSGTPWQQYDQTEFSPSSSYSNFGEIEHVD
DLSRMNCMSPYSGHANYMDFYGNEGYDQSGSFSYLNPF
>Tc05v2_p021590.1 pep chromosome:Criollo_cocoa_genome_V2:V:35184954:35187486:-1 gene:Tc05v2_g021590 transcript:Tc05v2_t021590.1 gene_biotype:protein_coding transcript_biotype:protein_coding
MKHPQSSLPPGFRFHPTDEELILHYLKKKLSSSPFPVSIIADVDIYKFDPWELPAKAAFG
EKEWYFFSPRDRKYPNGARPNRAAASGYWKATGTDKVIFTSSMVAGGGGVQENIGVKKAL
VFYKGRPPKGIKTNWIMHEYRLAENPNSNYNNRPVKSKDSSMRLDDWVLCRIYKKSHALS
STSTAAASDQDQEEEETEQFIHDALLPALKSPPSNNTLQPQKSCSFSNLLDAMDYSLLSS
FLADNQCNTTGYESSSFSFGNLEQPPVNNYTNSSSSSSMLLQKLPQLNSSIPNMENKLKR
QCTSIDEDYLHPSKKLISSCSYSNSASQSDMTQYNFLNQSFFNQSLLLSPHLQFQG
>Tc02v2_p029860.1 pep chromosome:Criollo_cocoa_genome_V2:II:40236343:40237904:-1 gene:Tc02v2_g029860 transcript:Tc02v2_t029860.1 gene_biotype:protein_coding transcript_biotype:protein_coding
MDERSDTEKMEEIMLPGFRFHPTDEELVGFYLKRKIQQRRLSIELIKQLDIYKYDPWDLP
KLATTGEKEWYFYCPRDRKYRNSARPNRVTGAGFWKATGTDRPIYSSDGTKCIGLKKSLV
FYKGRAAKGVKTDWMMHEFRLPTLTDSAPPKRFLDKSLPANDSWAICRIFKKTNSTAQRA
LSQSWVSPIPEASSMSDMPSRGSNSSQLSSENILLTTKTSSLAVQFNHDADIIQTPAAAF
SPLDHFLSYKPITQMAGKPPQLPAIASTGDLTSLIFAPLETSSFPAKTAVDVTSMLLNMS
SSMLGDYGKAASDSTVHFGGGSQDHCNGGFPGTLPHEMQGNINNNGDHESSLLKNLNVMT
HVDDQWEPVRSIGFPFSLPMSMGDAWKPSMPWDSSCPSEMSTSFSTTTKCYT
>Tc01v2_p027980.1 pep chromosome:Criollo_cocoa_genome_V2:I:33166003:33167932:1 gene:Tc01v2_g027980 transcript:Tc01v2_t027980.1 gene_biotype:protein_coding transcript_biotype:protein_coding
MPENMSISVNGQSQVPPGFRFHPTEEELLQYYLRKKVSYEKIDLDVIRDVDLNKLEPWDI
QERCKIGTTPQNDWYFFSHKDKKYPTGTRTNRATAAGFWKATGRDKVIYSNCRRIGMRKT
LVFYKGRAPHGQKSDWIMHEYRLDDNIVETNVSNAMGEGTQEEGWVVCRIFKKKNHHKTL
DSPISSSLTAETRNLMFSSSNEGALEQILEYMGRNCKEDSEANNGTRFLRPIETAISSGY
PDSFMKLPSLESPNSTSSQNCYQPMMTGNEGSITNQLSGDPNSVYHNDSGPTNWAALDRL
VASQLNGQTETSRQLACFNDHNMAYCSPTDHHDLQLPALRSSSISSGRSYHGTHQDYNSE
IDLWSFTRSSSSSLSSSDPLCHVVNASV
>Tc10v2_p007310.1 pep chromosome:Criollo_cocoa_genome_V2:X:5259389:5263144:1 gene:Tc10v2_g007310 transcript:Tc10v2_t007310.1 gene_biotype:protein_coding transcript_biotype:protein_coding
MSRNSATSLAPGFRFHPTDEELVRYYLKRKVLNKPSFDAISVVDIYRSEPWDLPDKSKLK
SRDLEWYFFSALDKKYGNGSRTNRATERGYWKTTGKDRPIRYSERVVGMKKTLVYHKGRA
PRGERTNWVMHEYRLTDEELEKSGIQQGAFVLCRVFQKSGSGPKNGEQYGAPFIEEEWED
DEAIFVPGQHAVAMDEEVANYDAFVEVNDFDKNLDIGSPSENAIPPQNFYHGQSSNYVEY
SREFSEDYQKPPGNMSGNALLPSNFYHGESSNHAEHSMEFTEDYQKPTVMHSTESDSKPH
HEHVFSDLPQPNGIATIVKPVKDEYVVEPIENVNPADNNYFLDEPYLDVTDYLPANDGFF
LEANDLSNPIGPESDVFDPDEYLTFVDADDQPLAFDSDQMVGSEIPVSDQEPLAQTHSNG
GTEQVSNASEHLEELGNSDASSSKQELEPKKFESGTKYPFLKQASHMLGSFPAPPAFASE
FPSKDAALKLNSAAQASSSVHVVAGMIRITNMTSSGNQLDWSHSKNGNVNIVLSFSLPQG
DVNSSNFLPMASLLSGKAGSVLARGWFFLMLLWVLIITVSLKFGTCIYTR
>Tc03v2_p017510.1 pep chromosome:Criollo_cocoa_genome_V2:III:30507076:30509957:-1 gene:Tc03v2_g017510 transcript:Tc03v2_t017510.1 gene_biotype:protein_coding transcript_biotype:protein_coding
MAALSLNSLPVGFRFRPTDEELIDFYLRSKINGNRTDEVGVIREIDVCKWEPWDLPDLSA
IATRDPEWFFFCPLDRKYPNGNRLNRATEAGYWKATGKDRKIKSGSSLIGMKKTLVFYTG
RAPRGKRTNWVMHEYRTTLDELDGTKPGQNAFVICRLFKKDDETIEDINGDEVDPALLAS
AEDMESELVVPQDSPVVEGEAEKLPVSSETYPVGLPNEVIFNAVAPILECNSNDYKAYGV
TGQVADIAPAEVDPIVEALNQFYDPMPDSLYCKLFSPLHSQIEAEQAPWMFNHVGNSFSG
VVIEHGTNENDADISDFLNDILKNPDECCSDDSGSQKNSTIESETPRAMAIGKDGSGSES
DAEVAQVLLGTETANRGGAPLEIKATAQDCTILNPKQDVNFSGTGPFFNVLNSNGELSNT
TCNVDNAITGIRIRSRTARSQLDTENSMKQGNAPRRIRLQCQFQVGPLYCGNAMNDWSSE
EKEDNSKPVFKEEVKVVEEDITVGGTMDEPQEISLSGSSKNSVLRSKSIVSVCKEIQSRC
LKKFSARSSHKRFAVIFRVAVMSILFIILVSSLNVL
>Tc04v2_p006750.1 pep chromosome:Criollo_cocoa_genome_V2:IV:14821309:14823421:1 gene:Tc04v2_g006750 transcript:Tc04v2_t006750.1 gene_biotype:protein_coding transcript_biotype:protein_coding
MDEKNDVDKVEDVMLPGFRFHPTDEELVGFYLRRKIQHRPLPIELIKQVDIYKYEPWDLP
KLAASGEKEWYFYCPRDRKYRNSARPNRVTGAGFWKATGTDRPIYSSDSTKCIGLKKSLV
FYRGRAAKGIKTDWMMHEFRLPSLSDSAPPKKLLDKSLPANDAWAICRIFKKTNSMAQRA
LSHPWISSLPETTASEILHQGAPCTQLSSENISCTTEIESAIHLCSNSELQQGSTASFST
VDVHSYKPFNTTVYRPSLFSVSNGDLHNNFMFSQLDMSGAAKCTVDAAPMLLSPPLISDV
TKASESIDFGGQQQQYSGFSISLPQDMQGNAGVGESEEGMKRNSNATPDDNPWGTIRSMG
FPFSLPPNVPDTWKPNLPWDSPQCPSEMSTTYSTDKCYS
>Tc08v2_p016250.2 pep chromosome:Criollo_cocoa_genome_V2:VIII:18124985:18129249:1 gene:Tc08v2_g016250 transcript:Tc08v2_t016250.2 gene_biotype:protein_coding transcript_biotype:protein_coding
MTVTAAAGDSCLGDDQVWPPGFRFHPTDEELVLYYLKRKICRRKLKLDIIRETDVYKWDP
EELPAQSILKSGDRQWFFFSPRDRKYPNGARSNRATRQGYWKATGKDRTITCNSRVVGVK
KTLVFYGGRAPNGVRSDWVMHEYTLDEEELKRCQNMKDYYALYKVYKKSGPGPKNGEQYG
APFKEEDWVDEEYVSNPITVTPVKLPNEAIPDDNVNANVQVQSALNEIEEFMRQLADEPA
LPQPQAQPGHALPQVVSEEETQSTLLDPSPRGVIFHEPIGVVLEQASFEFSQSPTSQLHE
APEVTSVADHFEQVPQIYEEGFLEIDDLIGPETLTSNVGKPAENVQFNELDGLSEFDLFH
DAAMFLQDMGPIDQGAVPFSYTDNMINQVSYQLEPQSNISLMEQQLQTQSNLNLMDEQLQ
LQSNINLMDPQLQPQLNAFGANQQLQPQLNAFGDNMLNQVDYQLQFQSVGYELDQQIQLD
QIHGPLWTHDQSSDVFAPSGSNLGNAAPTSGLIYNGNNQDQGDKNGGGASMFSSALWSFV
ESIPTTPASASETPLVNRALERMSSFSRLRLNARNTAVSAVDGAATARRIGGNRGIIFIS
ILGALCAILWFFTGTVRILGRSISS
>Tc08v2_p008500.3 pep chromosome:Criollo_cocoa_genome_V2:VIII:4917769:4921055:1 gene:Tc08v2_g008500 transcript:Tc08v2_t008500.3 gene_biotype:protein_coding transcript_biotype:protein_coding
MIIILFTLPLLFPLRDISCVCEKMLSVEELLSELAGEELNEQGLPPGFRFHPTDEELITF
YLASKVFNGSFCGVEIAEVDLNRCEPWELPDVAKMGEREWYFFSLRDRKYPTGLRTNRAT
GAGYWKATGKDREVYSASSGALLGMKKTLVFYRGRAPRGEKTKWVMHEYRLDGDFSYRHA
CKEEWVICRIFHKTGEKKTALAQGQSFILEVSSSPASSLPPLLETPTPFLESQSQTPMQA
QNSFVIHRQENDLKSLINPVVSQTPLFPADGLQVQPSFSANPTTITSSTTNTTDKNAATD
TSNPSASMLFKSLLSHQNCILKEQATIPKQCKTEANFSHFHLPDASLNWMDKIHPNPCQN
PLFFEMDCSVLGFSEGVNAGDATVHDMSTSIAFNRAGVQMMLDPPIRAPGESWQLDC
>Tc01v2_p011960.1 pep chromosome:Criollo_cocoa_genome_V2:I:8009864:8012094:1 gene:Tc01v2_g011960 transcript:Tc01v2_t011960.1 gene_biotype:protein_coding transcript_biotype:protein_coding
MKGELELPPGFRFHPTDDELVNHYLCRKCASQPIAVPIIAEIDLYKFDPWQLPDMALYGE
KEWYFFSPRDRKYPNGSRPNRAAGSGYWKATGADKPIGKPKPLGIKKALVFYAGKAPRGV
KTNWIMHEYRLANVDRTAGKKSGNLRLDDWVLCRIYNKKGAIEKHFPSQQKWLSYPEMED
QKPTILMNGQYMTTLSQQPSLMSTMMNDLLPTDDGSDSVPRLHTDSSSSEQVLSPETTCE
KEVQSEPKWNELSSALDFQFNYMDGFQDDPFASQVQYQMDQLSPLQDMFAFLQKPF
>Tc03v2_p018190.1 pep chromosome:Criollo_cocoa_genome_V2:III:30913467:30915432:1 gene:Tc03v2_g018190 transcript:Tc03v2_t018190.1 gene_biotype:protein_coding transcript_biotype:protein_coding
MSEDMNLSINGQSQVPPGFRFHPTEEELLHYYLRKKVAYEKIDLDVIREVDLNKLEPWDI
QEKCKIGSTPQNDWYFFSHKDKKYPTGTRTNRATAAGFWKATGRDKIIYSGFRRIGLRKT
LVFYKGRAPHGQKSDWIMHEYRLDDNTTHDSNGSNSIGDSVPEDGWVVCRVFRKKNYQKT
LESPKSSSATSLDSKTQMLCSGNDGVLDQILLYMGRTCKMENDSLSNMNIPNANNSNNNL
RMLVANNTGIGDGLHERFMHLPRLESPTLPSLPMGSSPFDQERSFKSCYQSIDDMLTETE
PSSINQGGGACDTGSVQNNNESKNGVNDWVTLERLVASQLNGHVETSKQLSCFSDPNAVF
SLCHDDDIQLSHINLHRSNQNSEVYSNENDLWSLTKSSSPSSSDPYATCRYNRSMLSTCQ
EHTKKPAAQCSSPN
>Tc07v2_p006380.1 pep chromosome:Criollo_cocoa_genome_V2:VII:4411585:4413336:-1 gene:Tc07v2_g006380 transcript:Tc07v2_t006380.1 gene_biotype:protein_coding transcript_biotype:protein_coding
MGVPETDPLAQLSLPPGFRFYPTDEELLVQYLCRQVAGHHFSLQIIGEIDLYKFDPWVLP
SKAIFGEKEWYFFSPRDRKYPNGSRPNRVAGTGYWKATGTDKVITTEGRKVGIKKALVFY
VGKAPKGTKTNWIMHEYRLIEASRKNGSSKLDDWVLCRIYKKNSSAQKPLSSVASKEHSN
NGSSSSSSSQLDDMLESFPELDDRYFGLPRMNSLKTLQNDAKTGFHNLGSGNLDWASLAG
LNSVRELVPSGQTQTQSQGIPGYGNNDVYVPTMQPTLCQMDTSTNKIGNSVDEEVQSGLR
TQRADNSGFFQQNSSVLTQNFSNSMDPYGFRYPTHPGGFGFRQ
>Tc07v2_p012370.1 pep chromosome:Criollo_cocoa_genome_V2:VII:10586611:10590238:1 gene:Tc07v2_g012370 transcript:Tc07v2_t012370.1 gene_biotype:protein_coding transcript_biotype:protein_coding
MSNISLVEAKLPPGFRFHPRDEELVCDYLMRKVATSTDALQLMIEVDLNKCEPWDIPETA
RVGGKEWYFYSQRDRKYATGLRTNRATASGYWKATGKDRAVLSKGTLVGMRKTLVFYQGR
APKGRKTDWVMHEFRLEGPLAPPKLSTLKEDWVLCRVFHKNTEITAKPRSMGSCYDDTGS
SPLPPLMDSYITFDQSEPNLDEYKQVPCFSTFSQSQTNPFFTNTTYMEPSLPAKTQPALG
QIPMNACLDSFPCDQKVIKAVLNHLTKLDSYLNVKESPSFGEGCSESYLSEVGMPDIWNH
>Tc06v2_p014860.1 pep chromosome:Criollo_cocoa_genome_V2:VI:23466994:23468382:1 gene:Tc06v2_g014860 transcript:Tc06v2_t014860.1 gene_biotype:protein_coding transcript_biotype:protein_coding
MYGMNRPSASLPPGFRFHPTDEELIIHYLKQKASPSSNPPILIIADVNIYKFNPWELPDK
AFFGENEWFFFSPRDKKYPNGTRPNRAAASGYWKATGTDKPIISSVGSQCLGMKKALVFY
KGHPPKGVKTDWMMTEYMLLDDYFSSQRPKGSMRLDDWVLCRVRQKSKVPQQLGGRNYSG
SSCSPPFSRGYLQGQEMTIENANILHGHHQLPAEYQMSPLESEELDEKGQIMDLQEGSPE
YSLSNSPKIIDSNVRDVLKSIERELSVGALDELLPSQPDKRLKVSASDNSPANASVFQIS
SPAPSASYQQHFSEF
>Tc01v2_p011090.1 pep chromosome:Criollo_cocoa_genome_V2:I:7233256:7234255:-1 gene:Tc01v2_g011090 transcript:Tc01v2_t011090.1 gene_biotype:protein_coding transcript_biotype:protein_coding
MEKNSLAPGFRFHPTDVELLKYYLRRKVLGKKFRFEAIAELDLYKYAPWDLPDKSLLRTG
DLKWYFFCPTEKKYGKGSRFNRATAYGYWKTTGKDRPVRHNDKDVGSIKTLVFHRGKAPQ
GERTDWVMHEYRLEDKDLLDKGVVQDAYVLCVIFCKDGPGHRNGAQYGAPFREEDWTDDD
EVVEDVSSTDLPAPAFTSATSPCVTQSQCLGSSAESSRFADSPSVVLDANKPITPMEASQ
VLVEDIISALHSSYKEYSLLSYGQIEYGSPITDANANLEFLKAADVSVDDEISSLLATFT
KDDALTNVLYPFD
>Tc09v2_p019650.1 pep chromosome:Criollo_cocoa_genome_V2:IX:29625108:29626362:-1 gene:Tc09v2_g019650 transcript:Tc09v2_t019650.1 gene_biotype:protein_coding transcript_biotype:protein_coding
METDEKPKPTLQSLVTKQLRPLNESSSDASTVEVLKKEDSIKDSEENGDGGGDEYLDSFP
PGYRFCPLDEELVLHYLKKKVKNEPLPHNRIVEVNLYHHNPETLAEKYKQYGEKEWYFFT
PRDKKYRNGTRPNRAAGDGYWKATGADRQVIYKGHTVGFRKALVFYKGKPPKGDKTNWIM
HEYRVNDPPPCKRVYNDMRLDDWVLCRIYKKVDKSISRTRSKEENQSPLIDNEDTNELMN
MDFDYNGGVDSMDYSNTLGSFMHQSLSDGSYNNLQPVSDQFPTLTLSYGAQIVDSQSLRS
LSMKYPIDKGGQDDIWSVVNLDFASQLELYGVSCVEPLINLDNNFSVDASNNSSANSKTD
GTG
>Tc01v2_p014180.1 pep chromosome:Criollo_cocoa_genome_V2:I:10379853:10386015:1 gene:Tc01v2_g014180 transcript:Tc01v2_t014180.1 gene_biotype:protein_coding transcript_biotype:protein_coding
MEATNMNSTDKGKDDEDLLPGFRFHPTDEELVGFYLRRKVENRPISIEIIKQIDIYRYDP
WDLPRVSTVGDKEWYFFCIRGRKYRNSIRPNRVTGSGFWKATGIDKPIYTVKEPHDCIGL
KKSLVYYRGSAGKGTKTDWMMHEFRLPPNAKDVAQEAEVWTLCRIFKRIPSNKKDAAAAW
KDTRNKQNGAYHTSSRTCSLDSENSEQCKSFCDSVLLQNDIKPNIMDQVDARNYFLVGPW
TNAMSQQAPFAASCPSFWNPNGDVDIFTNGNWDELRPLVELALEPSPYL
>Tc02v2_p016800.1 pep chromosome:Criollo_cocoa_genome_V2:II:13732582:13734528:-1 gene:Tc02v2_g016800 transcript:Tc02v2_t016800.1 gene_biotype:protein_coding transcript_biotype:protein_coding
MEKLNFVKNGVLRLPPGFRFHPTDEELVVQYLRRKVLAWPLPASIIPEVDVCKADPWELP
GDLEQERYFFSTREAKYPNGNRSNRATVSGYWKATGIDKQIITSRSNQVVGMKKTLVFYR
GKPPHGSRTDWIMHEYRLVSAETAACNAPHKKSQTQSHAVPMENWVLCRIFLKKRSSTTK
NDDDSMQSCNENGARKVRTSRPVFYDFLTKDRTDLNLAPSCSSSGSSGITEISHNDTDDH
EESSSCNSFPYFRRKP
>Tc06v2_p011210.1 pep chromosome:Criollo_cocoa_genome_V2:VI:21109973:21112097:-1 gene:Tc06v2_g011210 transcript:Tc06v2_t011210.1 gene_biotype:protein_coding transcript_biotype:protein_coding
MEVEKMISSGNNEDDEDVLLPGFRFHPTDEELVGFYLKRKVEKKLFSIDLIKHVDIYKYD
PWDLPKVSKLSTVTEKELYFFCRRGRKYRNSIRPNRVTSSGFWKATGIDKPIYSVGEFHG
CIGLKKSLVYYRGSAGKGTKTDWMMHEFRLPVGQNPSLSNTKKDNLPEAEVWTLCRIFKR
DVSYRKYALDWQNNKNPSKQNTTASGSRTCSIESDNSVEVKSFGVLDEKEIERKLANDHL
LGRTQFFAGTTQVPSYLSFSNPNGGEFFGQQNWDELRPVVDYTLGTSLLYSDW
>Tc06v2_p005450.1 pep chromosome:Criollo_cocoa_genome_V2:VI:10785856:10788539:1 gene:Tc06v2_g005450 transcript:Tc06v2_t005450.1 gene_biotype:protein_coding transcript_biotype:protein_coding
MAIAAAATMSNDPNDNNNNDDHNNSSSSSKDDHEHDMVMPGFRFHPTEEELVEFYLRRKV
EGKRFNVELITFLDLYRYDPWELPALAAIGEKEWFFYVPRDRKYRNGDRPNRVTTSGYWK
ATGADRMIRAENSRSIGLKKTLVFYSGKAPKGIRTSWIMNEYRLPQHETERYQKAEISLC
RVYKRAGVEDHPSLPRCLPTRPSASLRGQQSGKKYPHDAAQQAMERFQGFGGQSQQMEIE
KISETDGSSSSTSDVTTALGLSKQNVYRPMAPISTTLGLPSGIEEEGMFLNQSKQGCSSL
VPNCTTVFTVGSSVSPNVVDDLHRLVSYQHATMNQQQHYYSDHHHQQQQQSEFSTLPPQS
QQLSLNMLPSSLPMAFSDRLWEWNPIPEANREYNNPFK
>Tc07v2_p011890.1 pep chromosome:Criollo_cocoa_genome_V2:VII:9968727:9970823:-1 gene:Tc07v2_g011890 transcript:Tc07v2_t011890.1 gene_biotype:protein_coding transcript_biotype:protein_coding
MNIVQATGDNKDEDVPLPGFRFHPTDEELVGFYLRRKVDRKPIRMELIKTIDIYKYDPWD
LPKPSIVGQSESYFFCKRGRKYRNSVRPNRVTGSGFWKATGIDKPVYSQGGQGHACIGLK
KTLVYYRGTAGKGTKTDWMMHEFRLPSNDSNTNTSLSNPKSIAQEAEVWTICRIFKRNSS
QRKYTPDWREVAAKRPSTSTPSSQTCSVESNSHETTYISFGSEVVQHYDEKPVVNHINGR
SQWHADQLSTIAQPSSMASSSSFSNCPENDFFTHANWDELKSVVDFAFDPFPM
>Tc01v2_p021320.1 pep chromosome:Criollo_cocoa_genome_V2:I:27010493:27014670:1 gene:Tc01v2_g021320 transcript:Tc01v2_t021320.1 gene_biotype:protein_coding transcript_biotype:protein_coding
MGLRDIGATLPPGFRFYPSDEELVCHYLYKKIANEEVLKGTLVEIDLHTCEPWQLPEVAK
LNANEWYFFSFRDRKYATGFRTNRATTSGYWKATGKDRTVVDPRTQEVVGMRKTLVFYRN
RAPNGIKTGWIMHEFRLETPHMPPKEDWVLCRVFHKSKGENSSKLSPPMMFETSTHAPSL
TDQTMACAYQQISSLSTTPTHQSHGQSLLNLLQYSQEKINNNPANEVSSKVDDEYEFLWD
MNMEENSLGDHGVASNMEDMRFEIDNSMVFL
>Tc06v2_p005830.1 pep chromosome:Criollo_cocoa_genome_V2:VI:12830037:12830942:-1 gene:Tc06v2_g005830 transcript:Tc06v2_t005830.1 gene_biotype:protein_coding transcript_biotype:protein_coding
MEKNSLAPGFRFHPTDVELLQYYLRRKVLGKKFSFEAIAEVDIYKYAPWDLPHKSLLRIG
DLKWYFFCPMKKKYGKGSRFNRATAYGYWKTTGKDRPVRYNDKVVGSIRTLVFHRGKAPR
GDRTDWVLHEYRLEDEHLLDEGVVQDDYVLCVIFCKDGPGHRNGAQYGAPFREEDWTDDE
EVIKEVFNSTDLPTPTFTTASPCFPQSQCLGSPAESSHFAASPSVVLDADKSLTSMEASQ
VLVDDSISAMLSAGQSEDYSPVAIANDDLEFLESPDIAVDDEIMSLLATFREDDTLNSLM
L
>Tc01v2_p010940.1 pep chromosome:Criollo_cocoa_genome_V2:I:7113710:7115576:-1 gene:Tc01v2_g010940 transcript:Tc01v2_t010940.1 gene_biotype:protein_coding transcript_biotype:protein_coding
MGKNWLAPGFRFHPTDVELVKYYLKRKVLGKKLAFEAIAELDIYKYAPWDLPDFSCLKTG
DLKWFFFCPIEKKYARGVKFNRATMYGYWKTTGKDRTVTYNDAVVGMIKTLVFHQGKAPR
GDRTDWVMHEYRLEEKELADRGVVQDTYVLCVVFKKDGLGPRNGAQYGAPFKEEDWSDDE
DVNLVGTGSLSGMSTLAVGGASSSCVPESLCAGASVASSGLYTLPRVVLTNAAASVTTDI
DSNANAAPTVVDAPQVPVVVDKAVPASTEAPQLAQVPQVQESNDDILSMLDFFREDDAFI
IYDNGQVIGTANDSFFEAPQVSDDDDILSMLASFTEDNNLNSVLYPFE
>Tc09v2_p023100.1 pep chromosome:Criollo_cocoa_genome_V2:IX:33702820:33707073:-1 gene:Tc09v2_g023100 transcript:Tc09v2_t023100.1 gene_biotype:protein_coding transcript_biotype:protein_coding
MAGEGVSRETQMSIEASSMFPGFRFSPTDVELISYYLKKKLDGYDKCVEVISEIEICRHE
PWDLPAKSVIKSDNEWFFFCARGRKYPNGSQSRRATEQGYWKATGKERNVKSGSNVIGTK
RTLVFHMGRAPKGERTEWIMHEYCMNGKSQDSLVVCRLRKNSEFRLNNTTNQASRNQQEL
STMHDNRATSDGGTDQTGMSEGDKAVEFYSKKVTSSYDSHSIEQIDSASESEEKHSNDVA
PTESSTPQKDSDDEEDYFAEILKDDIIKLDETSLSAMPPDSLSMVASTSDTERRTQQPRQ
ENVPNASPFQGTASRRIKLWRPKGDILCDAASGSLVRELAVEKQSSPKIEESPKCLLSIF
SPRTANLRLIYASFVILTLLALFLSLIGDSKPVKDFKYAAFYKNFWQ
>Tc07v2_p011900.1 pep chromosome:Criollo_cocoa_genome_V2:VII:9996147:9997854:1 gene:Tc07v2_g011900 transcript:Tc07v2_t011900.1 gene_biotype:protein_coding transcript_biotype:protein_coding
MNVQDGTAMMDEDVPLPGFRFHPTDEELLSFYLQRKVDKKPIKIELIKQMDIYKCDPWDL
PKPSSEGESDSYFFCKRGRKYRNSIRPNRVTGSGFWKATGIDKPVYSHGGEGHVCIGLKK
TLVYYRGSAGKGTKTDWMMHEFRLPSNDNNTSLSDPQYAQEAEVWTICRIFKRNASHRKL
YTPDWREVAAKRHSTNRTSSQTFTVESNNVENYISFGDPILQHQAVNQINGRSQWHAAAD
QLSTTAQPLLIAPSSSFSNPETDLVTYANWDELRSVVEFALDPSLL
>Tc01v2_p010990.1 pep chromosome:Criollo_cocoa_genome_V2:I:7148431:7150309:1 gene:Tc01v2_g010990 transcript:Tc01v2_t010990.1 gene_biotype:protein_coding transcript_biotype:protein_coding
MGKNLLAPGFRFHPTDVELVKYYLERKVLGKKLAFEAIAELDIYKYAPWDLPAFSCLKTG
DLKWFFFCPIEKKYARGARFNRAAMYGYWKTTGKDRTVTYKDAVVGMIKTLVFHQGKAPS
GDRTDWVMHEYRLEEKELADRGVVQDTYVLCVVFKKDGMGPRNGAQYGAPFKEEDWSDDE
DVNLVGTGFLSGMSTLAVGGASSSCVPENLCAGASVASSGLYTLPRVVHTNAAASVTTDI
DCNANAAPTVVDAPQVPVVVDKAVPASTEAPQLAQGPQVQESNDDIVSMLEFFREDDAFI
MYDNGQVTGTANDCFFEAPQVSDDDDISSMLASFTEDDNLNCVLYPFE
>Tc03v2_p011240.1 pep chromosome:Criollo_cocoa_genome_V2:III:26290188:26291558:1 gene:Tc03v2_g011240 transcript:Tc03v2_t011240.1 gene_biotype:protein_coding transcript_biotype:protein_coding
MNKLNFVREGMTKLPPGFRFQPTDEELVFQYLKCKVFSFPLPASIIPEINVCKYDPWDLP
GESEQERYFFSSKEAKYRIGNRINRATASGYWKATGLDKQITSRRYQIAGMRKTLVFHMG
KPPHGSRTDWIMHEYRLVTVASKDCNSPLSKNPIIQNYLNHHMEKWVVCRIFLKKRSEDE
TIQSFCNNNHEEKKSMAVPHEPKFFYFMREKTGITPASSSSSSSSSSSITEVSSSGADLE
ESSSHNIVR
>Tc01v2_p011350.1 pep chromosome:Criollo_cocoa_genome_V2:I:7466967:7469029:-1 gene:Tc01v2_g011350 transcript:Tc01v2_t011350.1 gene_biotype:protein_coding transcript_biotype:protein_coding
MSLPCKSEPPEDVEKFFKSFPPGYRFKPRDEELVVHYLKNKLFNKPLPPNRIKEVQLYKY
NPETLVEQNKSYGEGEWYFFTPRDKKYRNGSRPRRAAGDGYWKATGADRVLKFRGVEVGY
RKALVFYRGKPPKGQKTDWMMHEFRLKDPPKISNLNKDDMRLDDWVLCKIYKKMDKSMKS
CGSRQAASTQNQESDSEVQPESGNKAVELEREASGYVLGETADGFAQGFMAFSEWGHDHE
LEEHGGPFKGLATSLGSFYDDSMLEQNSIMFPNSISDYYDENLMQQMTVLEPLPSSIPPF
RSFRSMDKLPSVSHNFDFSSQFFDL
>Tc04v2_p002180.1 pep chromosome:Criollo_cocoa_genome_V2:IV:1531297:1532445:1 gene:Tc04v2_g002180 transcript:Tc04v2_t002180.1 gene_biotype:protein_coding transcript_biotype:protein_coding
MKEAKPTPNLPVFINAEDFLDSLPPGYCFKPRDDELIVHYLRRRVCNKPLPPNRIKEVEL
YKYSPDDLTQADNASSQKVSEWYFFTPRDRKYVNGSRPSRTAGDGFWKATGSDTSVMFKG
NIVGFKKTLVYYYGKPPKGEKTNWIMHEYVLSNPPARQRAGKDDMRLDDWVLCRLHNRND
TKVGATQQATDQKQEEENYAIVAAQTEILEQQYDENILPLQIEIPVAQAEILEQQYGKIL
PPQTEQVQVQDFNLLLPQQTCSMPLYNPYDDSTSGFTSFPESLHPMLEYHSTMFPQQDVS
VYGNIITTVAPIATIPPPQFQHSVGHDPLNMHQQQQFSSVPNIHDPLNMHQQQQQFPSAP
NIHDPLNMSSAATAIFKCSKHP
>Tc02v2_p003860.1 pep chromosome:Criollo_cocoa_genome_V2:II:2457373:2459141:-1 gene:Tc02v2_g003860 transcript:Tc02v2_t003860.1 gene_biotype:protein_coding transcript_biotype:protein_coding
MQQHFSFCIFYLIHLQHILNQAENLKTNYSSIISLTTMSSCQSNIDDPNPEIGLPGFRFH
PTEEELLDFYLRNMIYGKKLRYDVIGFLNIYHHDPWDLPGLSKIGEREWYFFVPRDRKHG
SGGRPNRTTENGFWKATGSDRKIVSLSDPKRIIGLKKTLVFYKGRAPRGSKTDWVMNEYR
LPDGHPLPKDIVLCKIYRKATSLKVLEQRAALEEESKAMNTSPSSPLSSLETISFCSPKE
DVVPSISVPQVVLKKEIEEEEAMVEEKRDGTAKENETPSTSLQFPLGKEKLPELQLPKMT
DWNQDQFWTQLTSPWFQNLTPYANILNF
>Tc01v2_p018320.2 pep chromosome:Criollo_cocoa_genome_V2:I:16210460:16213190:-1 gene:Tc01v2_g018320 transcript:Tc01v2_t018320.2 gene_biotype:protein_coding transcript_biotype:protein_coding
MNIVKGFRFRPTDKELIEYLQDKTFDRDSLVQVIAEVHDICELEPWELPERSAFQTGDRL
WYFMYQPKYKYRNSKRISRTTLEGYWKPTGNARKIINHHTGEEIGSKKTLVFYKGQCNDK
NKNRTCWVMHEYELTAAKPTHSDHKTFNLCKLKKKGDISSSTSEVGQSSQHSLSNLEHVA
SNAMSEDLLDLKGSSAPEASNGSVGIRTQSSSVETYAGERSHQNNIINEDKGSNLSSNSI
NHVAEEVIPQGQLHLKALSTEPNGPHDNNKVQNLYSTTKQDDESCNSVLTNNDETDPIET
SNQHNAAVTVESFEVPFNLDYLAHEDLIPTDLLYNALQELLEEPEATNNSNWIQNQHITD
IGEDGELSNSGFADNNEVSLQEGSRHQSLAAENKGFRLPCIGVMESPIAMEKSRKRPRH
>Tc05v2_p013250.1 pep chromosome:Criollo_cocoa_genome_V2:V:27033841:27036114:1 gene:Tc05v2_g013250 transcript:Tc05v2_t013250.1 gene_biotype:protein_coding transcript_biotype:protein_coding
MEQFHEQNSMQISAAANGIDVDPTCSRSDETDLLEEYFNSFPYGYRFCPSDEELIEHYLK
KKVNNETLPLNRISEINLYSKDPSELAAEFKPLTETEWYFFTPRQKKYPNGSRPNRATPE
GYWKPTGTDKAIPPGSGHPIGYKKTLDFYEGKHPGGRKTDWKMHEYKVKDNTSQNNGRAK
NDMKLDDWVLCKLYNKKEKNGEDAGNSVTQATVIISQNEASVMPERNNEFEDIASQPNPN
YGSLQHEDESSYGMYLMLSEPTAPILDNDISFYSIEDCFPDVFDGQGLTAEINTEISYVI
SNLEMGKRLFDDQEAPSTSVAGPVDVDCFWHY
>Tc09v2_p023340.1 pep chromosome:Criollo_cocoa_genome_V2:IX:33895654:33897114:-1 gene:Tc09v2_g023340 transcript:Tc09v2_t023340.1 gene_biotype:protein_coding transcript_biotype:protein_coding
MEVATGFRFFPTEEELVSFYLRNQLEGKRQEMHHVIPVLNIYDVEPWDLPQLAGEVCKAD
TEQWFYFTPRQEKEARGGRPNRTTASGYWKATGSPSYVYSSDNQVIGMKKTMVFYKGKAP
SGRKTKWKMNEYRAIEAVANPSAAATRKLRHEFSLCRVYVVSGSLRAFDRRPLETVPRGT
QLHDNRTTISSERPTMMEISSSGTSPSGGNHSELQDSSEDDIWEMVNDLEEHPLAWEQGN
WT
>Tc05v2_p008150.1 pep chromosome:Criollo_cocoa_genome_V2:V:6493751:6495920:1 gene:Tc05v2_g008150 transcript:Tc05v2_t008150.1 gene_biotype:protein_coding transcript_biotype:protein_coding
MEDMPPGFRFYPTEEELVSFYLHSKLEGKREDLNRLMDRVIPVVDIYDFNPWDLPHFSVY
LCHKDPEQWFFFIPRQESEARGGRPKRLTTSGYWKATGSPGYVYSSNSRPIGVKRTMVFY
NGRAPSGKKTEWKMNEYKAIEGEASSPNAAPPTLRQEFSLCRVYKKSKCLRSFDRRPPPG
VKIGEAVPQHGNGFGVGKSDHQGTEIADRTTIASSPESSSSGDNHHANRPNQTRESNSSR
MVVDDECSFWDLDGFWDPVN
>Tc05v2_p013260.1 pep chromosome:Criollo_cocoa_genome_V2:V:27076136:27077093:1 gene:Tc05v2_g013260 transcript:Tc05v2_t013260.1 gene_biotype:protein_coding transcript_biotype:protein_coding
MEQNYQHNKLTKMQLDDATQNDEYLNSFPPGVRFFPSDEELLQHYLKNKVLNQPIFPNII
QEVNLYQHHPLELTGMYKPLTETEWYFFTCRDRKHSKGCRPNRATPRGFWKQSGVEKPIP
LDSEDAIGYKKWLIFYEKENEQVKRTDWKMHEYRIHDTISSPNKESAGNWLKVDGWVLCR
IFKKKEKNNEEETETFNPEVKDHDSIFDDYFSLTAENNFPYQKNNDCFDDLEEFDLRFFC
K
>Tc05v2_p008180.1 pep chromosome:Criollo_cocoa_genome_V2:V:6631700:6633568:1 gene:Tc05v2_g008180 transcript:Tc05v2_t008180.1 gene_biotype:protein_coding transcript_biotype:protein_coding
MEDMPPGFRFYPTEEELISFYLHHKLESEREDLNRLMDRVIPIVNIYEFNPWDLPQLSLY
LCHKDPEQWFFFIPRQESEARGGRPKRLTTTGYWKATGSPGCVYSSTNRPIGVKRTMVFY
NGRAPNGRKTEWKMIEYKAIVEAAASSNGATPTLRHEFSLCRVYKKSKCLRSFDRRPPAE
GVQIRDPAADNQGQAAVGAAAACHQSPQMAERTISSPESSSSGDHGNPSQTGESSNSSAM
AVDFNEPFWDLLDGF
>Tc01v2_p000720.1 pep chromosome:Criollo_cocoa_genome_V2:I:416641:418189:-1 gene:Tc01v2_g000720 transcript:Tc01v2_t000720.1 gene_biotype:protein_coding transcript_biotype:protein_coding
MQEKQTRLYLTSVFLVSSFNMENVTPELALLPGFRFHPTEEELVDYYLKGTAMGKIFHSG
IIGFLNIYKHNPWDLPGMAEIGEREWYFFVPRERRAGHGGKPNRTTKTGYWKATGSDRHI
RCPKEPREIVGLRKTLVFYTGKAPKGCRTDWVMNEYRLISNTNIATEDIVLAKIYRKATS
LRVLEQRAEELVRTSHQSLPSNGASQSNFDAPLSLQGLDFGAERGEELFEAAKKELQKDA
NSEALTRVGSMPVAEPIMDWTSESVWAQLRSPSSYAMW
>Tc01v2_p027720.1 pep chromosome:Criollo_cocoa_genome_V2:I:32975264:32977831:1 gene:Tc01v2_g027720 transcript:Tc01v2_t027720.1 gene_biotype:protein_coding transcript_biotype:protein_coding
MNYVKGFRFHPTDAEAIEHLWDKRVLDRDSIVQVGDFLVPVITQLEDICEFQPWELPGRS
ELEAGDNLWYFFCSPKYKYRNSTRKNRVTREGYWKPTGTPREILTTYNGQEIRGSRQTLV
FYRGRVSDEKKNENKTQWVIHEFEIPLNLPNQKSIALCRLKKKYGKVDVSRGEEGQSSHS
LPPNLENQATNNAIPKDQLNSNEPLTESEAFNEYSGNQTTFTTNEQDDDEFVDSLINNDE
INTEQRSNQPFFVDENEGPKLPSNFPDHVADDDIPNNQEDFGGLVNQKPIALNDCVETLN
SGRNSEHDNSSQSSIFIPNDQTTSIGGGNQQATLLAENESSSLAFENHVAESSVPMEHSE
FDKFLREGLFMAELSHAPEGVEYYEFSANEQDDEFWNKNCFTTDEVLGSKQQNLAESFNF
SSVSTMEPLYDPCPMESSRKRLRIESERLNRGEDIEAAPSQE
>Tc01v2_p027710.2 pep chromosome:Criollo_cocoa_genome_V2:I:32970612:32974402:1 gene:Tc01v2_g027710 transcript:Tc01v2_t027710.2 gene_biotype:protein_coding transcript_biotype:protein_coding
MGSISSNSDIVGYRFHPTDKELVDHYLWNKILDRDSLVQAIKEVDGLCRTDPWELPRLSK
IKSADQVWYFFSRRKDNKRVKRTTDNGFWKVTGKARDVKGKRGSAIKKTLVFFQGRGPNA
KWTPWVMHEYIFTSTVLDNKEGIFLCKLKNKEDEKADTSRSEVCEPSQVADDGIPENSAM
FDPDVMLATLEEPDGRDEADNNLSPSPQPMMREEHVPSCMDSAYLYEFSGGHCGVQHLSN
SNEQSDDSWIKYLVDSDEVYPDENEGCMSMTCPGECSRKRSRFENGGLCGAIENEECQTT
YEQVVSASSMLDEHSGSKKFQAMAMVNAPNETLTSVEHDPHGRERMLSIHNESREMDAPS
GDSAVDLHCIFHVALAESVDYSYARFDNPQYQERSQNLIEQEDDPIRITKQGKFSVKTVS
LDKARDVKQHVPADNLPQMENAVMESNMKFKKAKETNKKESLQMHWSESAESDERGKLRI
KDLVLPPNLAG
>Tc04v2_p013730.1 pep chromosome:Criollo_cocoa_genome_V2:IV:24182921:24185989:1 gene:Tc04v2_g013730 transcript:Tc04v2_t013730.1 gene_biotype:protein_coding transcript_biotype:protein_coding
MNNIKGYGFRPSDEELIGYLQDITSDRDSPVQFITQLEDICEFEPWELPGLSALQQGCRV
WYFIYSLNYKYGNSKLIKRATKEGYWKPTGRRRKIMATDTNALIGSKRSLVFHKGHPKGK
TRTKPDNNKNKTKHGSNRNKAVWVMHEYQLNAATPLNQETFFLGKLMKQSEEANIANNNG
ESSHHSPTNLRNQVAMNKITEDQSDSSKPLAEVEVSNDSGGVQNQSSTNDQDNDFQIDEI
YPQERCNRLTFVDDDEVSNLISNLRNYAAVDAISRDMVDTSGWLITEQYTPNDGALVQNQ
FRTSEHGISSQNLIVADNNKTYPKTTSNQHYIAAENEGYNLPANLKNDEAQDFFPKDQFN
YVVSKFDELLPMIQTPNNCNPLQNQSSTNEQDAETRNYLL
>Tc01v2_p027690.2 pep chromosome:Criollo_cocoa_genome_V2:I:32955764:32958679:1 gene:Tc01v2_g027690 transcript:Tc01v2_t027690.2 gene_biotype:protein_coding transcript_biotype:protein_coding
MNIVLDVGFRFLPPDEEIISFFLSKKMIGDNDRTRNIREVDLLQQEPWELPALSIVRSRY
QEWLFFYKLNKVSHRKTERTTPAGYWKSTGQDREIRDGGRLIGTKKTLVFYEGRTPRGVK
TDWVIHEYRATADFVPPNAEKSYVVGLLRNKAAEKTENSSSINGQINGQPSSHLAASSSQ
NNSVGVTHMEVAPLPQSNSMDYEIALQTQLEYEGIFDYDLNDRSRMEEEGITLEDIPSSN
DLDYDDESEWRLQFDTIEPEKDFMTSMFPDQDDGFYAETGYPLRPNYGAPGFAEDSSDTD
LEQANAWCDQIVHHMSDGTGRGRSEGFYQKRMETGFHHDEVLIMDSSVDSATVTAYEINC
LESVLEGKSVTRTCKSQYEPRSHKSVVQGHPRRVQLQGKSSGKAVSRDKARESGVRGPVV
KLARNKKSIVQSNKDPKMDRDKNTQSDLISRSKGSAGSSRKNSFNSVEMSQLSCKTNPPL
VYVGNVLLGVILFIVVVWEVLFLH
>Tc02v2_p012010.1 pep chromosome:Criollo_cocoa_genome_V2:II:7512686:7513889:1 gene:Tc02v2_g012010 transcript:Tc02v2_t012010.1 gene_biotype:protein_coding transcript_biotype:protein_coding
MGDNNVNLPPGFRFYPTDEELVVHFLQRKAALLPCHPDVIPDLDLYPYDPWELNGKALAE
GNQWYFYSRRTQNRNTSNGYWKPMGIDEPVVNSSSKKVGMKKYFLFYIGEGPAGIKTNWI
MQEYRLSDCDSSSSRSSKRRAHSKIDHSKWVVCRVYERSSDDDDDGTELSCLDEVFLSLD
DLDEISLPN
>Tc04v2_p003640.1 pep chromosome:Criollo_cocoa_genome_V2:IV:2749467:2751185:1 gene:Tc04v2_g003640 transcript:Tc04v2_t003640.1 gene_biotype:protein_coding transcript_biotype:protein_coding
MESSQNFVVNGGIKMPIGYRFHPTDEELVVHYLKRKALSLPLPASVIPEFDVFQTDPWSL
PGDSKENRYFFSNSYGNDSNKNCKRAAGSGYWQQIGKEKPILASGSNQVVGMRKALIYCE
RKRSSDTKIRWLLHQYRLVGSAATLGSSQMSKWKLFGDWLVFRVFQRKRKAKKHRASSNK
SQTTSAVTMPSCIDFTVEDCSVYGPPQPSSPSSSEITEVSLNGLDEEESSDFIGSYSNR
>Tc09v2_p008450.2 pep chromosome:Criollo_cocoa_genome_V2:IX:5063463:5069131:1 gene:Tc09v2_g008450 transcript:Tc09v2_t008450.2 gene_biotype:protein_coding transcript_biotype:protein_coding
MNKSNLGSVSSSDLIDAKLEEHQLCGSKQCPGCGHKLEGKPDWLGLPAGVKFDPTDQELI
EHLEAKVEAKDMKSHPLIDEFIPTIEGEDGICYTHPEKLPGVTRDGLSRHFFHRPSKAYT
TGTRKRRKIQTECDLQGGETRWHKTGKTRPVMVNGKQKGCKKILVLYTNFGKNRKPEKTN
WVMHQYHLGQHEEEKEGELVVSKIFYQTQPRQCNWSDRSATTVEGSNDPNNRRDSGSGSC
SSKEVIPHRDEVSGAGVAAALSSYAGAMDIQQLKSDHFSFTPFRKSFDEVGIGEASAARE
APTQGTCEEIREHPRPHHMAHDHQHQQQQQHHHHTHHQLATTAFHISRPSHPISTIISPP
PLHHTSIILDEDSFHVSRIMLQNESFQQQHQQQQQQQQQQQHQHHKLGGRSATGLEELIM
GCTSTDIKEESSITNPQEAEWLKYSSFWPDPDNQDHHG
>Tc02v2_p015820.1 pep chromosome:Criollo_cocoa_genome_V2:II:11734635:11737212:1 gene:Tc02v2_g015820 transcript:Tc02v2_t015820.1 gene_biotype:protein_coding transcript_biotype:protein_coding
MTWCNDCSNVQTIERSSPPSSHKTVIAERHKDCLVRTCPSCGHQIKCREQAGIHDLPGLP
AGVKFDPTDQELLEHLEGKVRSDARKLHPLIDEFIPTIEGENGICYTHPEKLPGVSKDGL
VRHFFHRPSKAYTTGTRKRRKVHTDTEGGETRWHKTGKTRPVFISGKVKGYKKILVLYTN
YGKQRKPEKTNWVMHQYHLGNNEEEKDGELVVSKVFYQTQPRQCGSVKDSLPSKLKVQSG
HEGPHHLKNNGLVELYNPSFISFDQGGQTRGNPSQLLPHFAVHDGSFIP
>Tc06v2_p014880.1 pep chromosome:Criollo_cocoa_genome_V2:VI:23476951:23479547:-1 gene:Tc06v2_g014880 transcript:Tc06v2_t014880.1 gene_biotype:protein_coding transcript_biotype:protein_coding
MTWCNNSDDDRALQLVTAADSTKEPASVSDTKTDDIRIIICPSCGHNIPFQDQAGIHDLP
GLPAGVKFDPTDQEILEHLEAKVISDMRKLHPLIDEFIPTLEGENGICYTHPERLPGVSK
DGQIRHFFHRPSKAYTTGTRKRRKVHTDEDGSETRWHKTGKTRPVLVGGAVKGFKKILVL
YTNYGRQRKPEKTNWVMHQYHLGNNEEEKDGELVASKVFYQTQPRQCGPSSVKDTLDRKL
KNRSRHDKSPIAKSSSTAFVHEYFNPPFIPFDHGSHNRESPPPLIPNLVVQGDGSSFIRL
ASDTSKGRLERKL
>Tc03v2_p008110.1 pep chromosome:Criollo_cocoa_genome_V2:III:22768089:22770033:1 gene:Tc03v2_g008110 transcript:Tc03v2_t008110.1 gene_biotype:protein_coding transcript_biotype:protein_coding
MEGHEEYFDDQFPIGYRFMPTDEELVTHYLTNKVCRNPVPPSAFQEIRSTELYRKPPKSS
VQYSSGEREWFFFIHQYGNFEEQNKAIRIVEDGRGFWRTNGEKPLFDTKGNVLAFKTHLI
YFSGCLSNAKKTHWRMDEYRLPIQFYAQHNSKEQWAVGRLRRGREYNLGF
>Tc08v2_p013890.1 pep chromosome:Criollo_cocoa_genome_V2:VIII:14623744:14625005:1 gene:Tc08v2_g013890 transcript:Tc08v2_t013890.1 gene_biotype:protein_coding transcript_biotype:protein_coding
MATDQLQLDHSFHQSTMTELLPSPTHDHLIHYLYFDHSTSTWVPPGYRFAPTDDQLILHY
LSNKIKGEPLPSEAVTDCEIYGDQDKEPWRIFGMTSSRKFYVFTKLKNKGKGKRIERTAG
RGTWKGQRTDPVKDSDGNQIGFKKLFVFEVKGGGANNVNGHWLMHEYSLLTQSDYVLCAI
RNKNAAEPTAEEVGLDHVEGMEAMIEELEQCIGQDQTLMSEQVQATNTCINNQHTKRGLE
TEEDETQPKRMRFSNSVKDKQTCFTGAATPVSTLALDKALGDQEGMTAEKLEQEWVLKGF
EDQNLDELLEATNAQECQQQEEMMRFSDNYVTEDMYMQHSFTAAAEPALGFDSEFSYYNP
QPYTLLDHCPPSLPDGSMGNSSA
>Tc08v2_p000300.1 pep chromosome:Criollo_cocoa_genome_V2:VIII:186289:189205:1 gene:Tc08v2_g000300 transcript:Tc08v2_t000300.1 gene_biotype:protein_coding transcript_biotype:protein_coding
MCNNSDSILPLIEIPGDSSRTRSLYHRPPGCRFFPSEEELLNHYLTGKNSSDASDRADMY
GYDLIRELNLYDYEPSDLPEGVCFVHGCRGRKRHWFCYTERKGERSKRRAKGGFWRKIGK
VKDVFDGENVLLGTKTRFVFYEANSVKKAVRTSWIMYEYALLHHRKASFVLCRVFVKSRA
GNSVSENVLSSCAEESVAAVRHIGIQHDGFLSPDILEAEINGDDFTKELDQSISTRSVSV
PSFEFPSVVQPELPNDLVGSQLATNNLWAIVEGNFIELNDLGR
>Tc04v2_p001660.1 pep chromosome:Criollo_cocoa_genome_V2:IV:1204227:1208554:1 gene:Tc04v2_g001660 transcript:Tc04v2_t001660.1 gene_biotype:protein_coding transcript_biotype:protein_coding
MATSYQGHGLCPKLRSWLIDSRAIAKKVKNASWSSSIRITDCGANRECPKCHYCIDNSDV
TPQWPGLPAGVKFDPSDAELLEHLAAKCGVGNSKAHLFIDEFIPTLEEDKGICYTHPENL
PGANKDGSSVHFFHRTINAYATGQRKRRKIQNQHNSNEEHVRWHKTGKTKPVIENGVQKG
WKKIMVLYKSSKRGCKPEKSNWVMHQYHLGAEEEEHDGEYVVSKIFYQQQKQNDKNDDNP
MVEEPDTSTIRTSPRTPKTIPPNPPRPWKSMMDDDLDENMQQEAKFDAEASHVPPHAVQC
EDGLDYVAWLAGESQAAETSDLNCLDNLLCDEIMDSSSLLKNSGKNQASYTGSVHCINEV
AGNNDVSCGISELENLDFDTPPDLPLADLQFGSQESILSWLDRL
>Tc01v2_p011430.1 pep chromosome:Criollo_cocoa_genome_V2:I:7520901:7522190:-1 gene:Tc01v2_g011430 transcript:Tc01v2_t011430.1 gene_biotype:protein_coding transcript_biotype:protein_coding
MEMKDGCINLPPGFRFCPTDEELVLHFLYPKALLLPCHPNIIPELDLHLLHPWELNGKAL
LSGNHCFFFTQMMENRVLENGFWKQLDTEEPIFGGAGKKIGMKKFFVFYINEAPFGIETN
WLMQEYHLCNWDSTLTSYKTTGNQKLDCSKWVLCRVEESKGNSQSFSYSDEDDGTELSCL
DEMFLSMDDDLDDISSSKFF
>Tc08v2_p014100.1 pep chromosome:Criollo_cocoa_genome_V2:VIII:14858665:14859839:-1 gene:Tc08v2_g014100 transcript:Tc08v2_t014100.1 gene_biotype:protein_coding transcript_biotype:protein_coding
MTTQLQLDRSFHQSTMPELLLSPTHDYLYFDHSTFTWVPPGYRFAPTDDQLILHYLSNKV
RGQPLPSEAVTDCEIYGDQDKEPWRIFDMTSPRKFYVFTKLKNKGKGKRIERTAGRGTWK
GQRTDPVKDSDGNHIGFKKLFVFEVKGGGANNVNGHWLMHEYSLLTQSDYVLCAIRNKNA
TESTAEEVGCDHVEGIEAMMEELEECIGQDQTLMSEQDQATNTCINNQHTNTQELIKRGL
ETEEDETQQKRMRFNKSVQDKKTCFEGAAIPVSTLASDKSQGEEGMTAEKLEQEWILEGF
EDQNLDELLEATSAQEYQQQEEMMRFSDNCVKEDMYKQHSFTAAAEPALGFDSE
>Tc02v2_p030970.2 pep chromosome:Criollo_cocoa_genome_V2:II:40897437:40901958:-1 gene:Tc02v2_g030970 transcript:Tc02v2_t030970.2 gene_biotype:protein_coding transcript_biotype:protein_coding
MAGTWLVDGNRIATKIRSASNPERVTWKSNPTRSCPSCHHTIDNSDVTQAWPGLPRGVKF
DPSDQEIIWHLLTKVGVEDSKPHPFINEFIPTIENDDGICYTHPQKLPGVKQDGSVSHFF
HRAIKAYNTGTRKRRKIHGDDFGDVRWHKTGRTKPVLLDGVQRGCKKIMVLYMTMVKGGK
PEKTNWVMHQYHLGTEEDEKDGEYVISKIFHQQQQIKQGDKCEQDLPEMTDTTIVKVDPV
TPKSVTPDPPRTGRQCHEYDQGQEYTIACINPSAQVLSPKHPTMQYVEDYVQTECESSSH
NDLPDPENHLNQMLDNNNDNRAEEDPKWWDGESQYLLDSQQLVEGLSLCDELLQSQSPNR
DANVDDGALNSKPRLSDYAQLGAEHLKKDLEECQNLEGDPANIELDTPPEFRLSQLEFGS
QDSFIAWGGSKVID
>Tc08v2_p013860.1 pep chromosome:Criollo_cocoa_genome_V2:VIII:14606996:14608622:1 gene:Tc08v2_g013860 transcript:Tc08v2_t013860.1 gene_biotype:protein_coding transcript_biotype:protein_coding
MPDHLHYHYFDHSTSTWVPPGYRFAPTDDQLILHYLSNKVKGQPLLSEAVTDCEIYGDQD
KEPWNIFDVTSPRTFYVFTKLKIKGKGKRIERTAGRGTWKGQRTDPVKDSDGNHIGLKKL
FVFEVKGDGANNVNGHWLMHEYSLLTQSDYVLCAIRNKNANESTAEEVGLDHVEGIEAMM
EEPEQCIGQDQTLMSKQVQATNTCINNQHTKRGLETEEDETQQKRMRFSNSVQDKQTCFT
GAATPVSTLASDKSLGDQEGMTAEKLEQEWALEGFEDQNLDELLEATNAQEYPQQEEMMR
FSDYCVMEDMYKQHSFTAAAEPALGIDSEFSYSNPQPYTLHDHCPHSLPDNSMGNWSD
>Tc04v2_p015040.1 pep chromosome:Criollo_cocoa_genome_V2:IV:25174306:25177701:1 gene:Tc04v2_g015040 transcript:Tc04v2_t015040.1 gene_biotype:protein_coding transcript_biotype:protein_coding
MVPMGFKFCPTDEELIQILIQKVSGNVMAPFDFIVERNIYKLEPQDLQWIQSAALNNNER
YYYCKRESDSREVSGRGWWKATSHVKTISANGRVVGYKRPLTFHRFRDNGRKRKGAIKTD
WIMHEYALHSIPTDWRLCKIKYKGKERLEEDMENIRNSSCPMSLEATGGCISSINPMQVD
QFACKEQQPQPQQFLPPLTFINNEYENYFGSNSNSNVRFEISIGEQQQQQQEMEPISSFD
PSWMPLMATPSHIASQQHNQSAETREAQSPFPDLWSSWENWH
>Tc05v2_p004500.1 pep chromosome:Criollo_cocoa_genome_V2:V:2377909:2378959:-1 gene:Tc05v2_g004500 transcript:Tc05v2_t004500.1 gene_biotype:protein_coding transcript_biotype:protein_coding
MAFDQVMSTTMKFPMGYRFVPTEEELVLGYLLKKVKGETLPSQAVIDCEIYGDDKEPWKI
FNQTSTDKFYVFTKLKKKNGRGRRIDRTAGYGTWKAQNTYLVMDSKNNHVGFNKLFVFEV
KGSDSNNAINGHWLMHEFSLLNDKSDFVLCEIRNKNATGVIQTEKEDCEKGSIVEELESC
EDGILTVEELEDMMIGAEESFQSEKEDCSKGSTVIKLASCEVWMDTRGT
>Tc04v2_p015070.1 pep chromosome:Criollo_cocoa_genome_V2:IV:25211755:25214747:-1 gene:Tc04v2_g015070 transcript:Tc04v2_t015070.1 gene_biotype:protein_coding transcript_biotype:protein_coding
MFQAGFRFCPTDEELIEILIQKVSGNKTMLFDFIVERNIYELEPQDLQWIQNAALNNNER
YYYCKRETESREVSGRGWWKATSHVKTISANGLVVGYKRPLSFHRFRDHERKRKDAIKTD
WIMHEYALDSIPTDWRLCKIKYKGKERLEEDMENIRNRSCPMSLEAAGGCSSSINPMQLD
QFAFEEQQLQPQPSLPPLPLINNDYENYFGSNSNTRFHISSGEQQQGMAQPITSFDPSWI
PLLATPSHIASQPHNQSAEPREAQFPFPDLWSSWENWH
>Tc06v2_p018700.1 pep chromosome:Criollo_cocoa_genome_V2:VI:25537687:25538752:1 gene:Tc06v2_g018700 transcript:Tc06v2_t018700.1 gene_biotype:protein_coding transcript_biotype:protein_coding
MTTEVALESLFSSIEDELFIEYHTQSTTTEVPVLDGEPDLDYYYDESMMTMVPWGCRFVP
TDEDLILHYLSNKAKGEALPCQGITDCEIYGDEDKEPWKIFGRTSAEKFYVFIKLKKKGK
GKRIERRAGRGTWKGQRTDPVIDSEHNPIGFKKLFVFEIKDEDSNNVKRCHGHWLMYEYS
LPTESDYVPCAIRNKHATTKPA
>Tc04v2_p015060.1 pep chromosome:Criollo_cocoa_genome_V2:IV:25201174:25204140:1 gene:Tc04v2_g015060 transcript:Tc04v2_t015060.1 gene_biotype:protein_coding transcript_biotype:protein_coding
MISTGFRFNPTDEELIEILIEKVSGNITMSFDFIVERNIYELEPQNLLWIQSVALNNNER
YYYCKREGDSREVSGRGWWKATSHVKTISANGRVVGYKRPLTFHRFRDNERKRKGAIKTD
WIMHEYALHSIPTDWRLCKIKYKGKERLEEDLENIRNSSGPMSLEAAGGCSSSINPMQLD
QFAFKEQQLQPQPLLLPLTLINNDYENYFGSNSNSNTRFEISVGVQQQGMELISLFDPSW
MPLMATPSHMASQQHKQSAEPREAQSPFPDLWSSWENWHRPPLSSKY
>Tc04v2_p013720.1 pep chromosome:Criollo_cocoa_genome_V2:IV:24180005:24182353:1 gene:Tc04v2_g013720 transcript:Tc04v2_t013720.1 gene_biotype:protein_coding transcript_biotype:protein_coding
MNNSSKGFGFRPSDEELIGHLRNRILPGGGYFVQDITDLGIDICKWEPWDLPGLIMKISS
DSVWYFFYPVTYKNPKSKPKMMNKVNGKRKPINRATKEGKWKPSGNPVKVRARDSNKQIG
IKRHLYFFISEVNKKNDNRSKVKTTNSYHKKTPWVLYEYELTDVHPSLQNEFFLGKLMKQ
SESTNISSSKGETSQQLPSNSLGNHIPTPEVQLVFDEPLVEMEVSNGYDWIQNQSSVSEQ
VPVDNPEERCNRANFVNYVNDYEVSNIPSTFENYVAEDAIPQNLQVYPEERSNQHNVIAE
NEGLDLSYNFSSHPIPYNLFDFESSYWDGIYLDELFGALEAPNNHDGVQNQSITNQQDAD
EFRNSNFINNEIASPDETSKAAAAEIGSNLPSLGMTESSYPMESFRKRSCREHEGSSADI
ETEVAPAQAKKSRI
>Tc10v2_p010790.1 pep chromosome:Criollo_cocoa_genome_V2:X:17316576:17317085:-1 gene:Tc10v2_g010790 transcript:Tc10v2_t010790.1 gene_biotype:protein_coding transcript_biotype:protein_coding
MFVGFGFKPSDRSLTCYLFSKVTSKSMLHLDQVQIKDFDLYGEKEPWEIWDLHGGCNLQS
DEDLYFFTKLKKKSQNGSRINRSVGTGTWMGEDSGKPIYSQLSAIQPLGFKRRFRYEGGV
PQQVGQWIMHEYSLNTTLVPENDQGYVLCRVRKNDREEKKAEKRRKLIT
>Tc10v2_p010640.1 pep chromosome:Criollo_cocoa_genome_V2:X:17017941:17018450:1 gene:Tc10v2_g010640 transcript:Tc10v2_t010640.1 gene_biotype:protein_coding transcript_biotype:protein_coding
MFVGFGFEPSDRSLMCYLFSKVTSKSMLHLDQVQIKDFDLYGEKEPWEIWDLHGGFNLQS
DEDLYFFTKLKKKSQNGSRINRSVGTGTWMGEDSGKPIYSRLSAIQPLGFKRRFRYEGGV
PQQVGQWIMHEYSFNTTLVPENDQGYVLCRVRKNDREEKKAEKRRKLIT
>Tc05v2_p016130.1 pep chromosome:Criollo_cocoa_genome_V2:V:30240388:30241431:-1 gene:Tc05v2_g016130 transcript:Tc05v2_t016130.1 gene_biotype:protein_coding transcript_biotype:protein_coding
MYSLGVVFDPSDRDIVSHYLPMLISGESMSSLGDLQYVIGFEDIYSTKPSVFFDVNNGNG
LPFLKSNQRFIFTHRQRISKKNANGKRPRRILESHHYDETLGVGDSGGYWRSSTAEKPIL
DEQQKEIGFVRTLNFFEFKDEKKCRKDATKTRWLMHEYRLPGDTFQEWVICKIKDTSRSP
HDDYSDSIWEKELFGKLLLPHSDENHDHQDEYQSQIQSSTVFNDGNLPSFEVDQLLDDDP
FKEVDQLLEINDDNQIQTQSSTVFNNGNLPRYEVDQLLYAHEKEVSKDDDPFKEVDQLLE
INDDDQIADYPFKEMEQLLGMNDNDPIADVDEALDTMNSYYLQDLLG
>Tc10v2_p006380.1 pep chromosome:Criollo_cocoa_genome_V2:X:4314919:4316111:-1 gene:Tc10v2_g006380 transcript:Tc10v2_t006380.1 gene_biotype:protein_coding transcript_biotype:protein_coding
MMFHPPAPGVVFNPSDREIVSFFLPKLMTGEGIDELSYLIEFCDLYCIKPDALFDVNKGF
LPFVKPNQRFVFTHRQKISQKNANGKRPRRVLDSRAVGDGGFWRSSTGEKPILDEQGEHV
IGYVNTLNFYEYKGEKRNPKDATKTSWLMHEYRLPRENFQEWVICKIKDTACSEEDKCVA
FWVNELFGNLFLGNKECPSSALMQEAVFSGNLPLLDDGQCRPWVDNYVDGRLQ
>Tc10v2_p011080.1 pep chromosome:Criollo_cocoa_genome_V2:X:17789786:17790298:1 gene:Tc10v2_g011080 transcript:Tc10v2_t011080.1 gene_biotype:protein_coding transcript_biotype:protein_coding
MEDNNAVAPLLVGLRFQPSDAMLLGYLFSKITGKSRLHLDQQVIKDFNLYGEKEPWEIWE
LYGGDNLRSGEDLYFFTQSKKKTQNSSKMNRLIGTGTWMITGPAEAITYSQLSAQPLGFK
KRFRYKGEVAQQVSQWIMFEYSLDTNLVSMNDCNYVLCRLKKKDLKEEKG
>Tc05v2_p016350.1 pep chromosome:Criollo_cocoa_genome_V2:V:30409168:30410211:-1 gene:Tc05v2_g016350 transcript:Tc05v2_t016350.1 gene_biotype:protein_coding transcript_biotype:protein_coding
MYSLGVVFDPSDRDIVSHYLPMLISGESMSSLGDLQYVIGFADIYSTKPSVFFDVNNGNG
LPFLKSNQRFIFTHRQRISKKNANGKRPRRILESHHYDEKLGVGDSGGYWRSSTAEKPIL
DEQQKEIGFVRTLNFFEFEDAKKSRKDATKTRWLMHEYRLPGDTFQEWVICKIKDTSRSP
HDEYSDSIWEKELFGKLLLPHSDENHDHQDEYQSQIQSSTVFNDGNLPSYEVDQLLDDDP
FKEVDQLLEINDDNQIQTQSFTVFNNGNLPRYEVDQLLYAHEKEISKDDDPFKEVDQLLE
INDDSQIADYPFKEMEQLLGMNDNDPIADVDEALATMNSYYLSDLLD
>Tc05v2_p016030.1 pep chromosome:Criollo_cocoa_genome_V2:V:30164429:30165472:1 gene:Tc05v2_g016030 transcript:Tc05v2_t016030.1 gene_biotype:protein_coding transcript_biotype:protein_coding
MYSLGVVFDPSDRDIVSHYLPMLISGESMSSLGDLQYVIGFADIYSTKPSVFFDVNNGNG
LPFLKSNQRFIFTHRQRISKKNANGKRPRRILESHHYDEKLGVGDSGGYWRSSTAEKPIL
DEQRKEIGFVRTLNFFEFEDAKKSRKDATKTRWLMHEYRLPGDTFQEWVICKIKDTSRSP
HDEYSDSIWEKELFGKLLLPHSDDNHYHQDEYQSQIQSSTVFNDGNLPSYEVDQVLDDAP
FKEVDQLLEINDDNQTQTQSSTVFNNGNLRSYEVDQLLYAHEKEISIDDDPFKEADQLLE
INHDNQIADYPFKEMEQLLGMNDNDPIADIDEALATMNSYYLLNLLD
>Tc10v2_p006290.1 pep chromosome:Criollo_cocoa_genome_V2:X:4226935:4228176:-1 gene:Tc10v2_g006290 transcript:Tc10v2_t006290.1 gene_biotype:protein_coding transcript_biotype:protein_coding
MMFYPPAPGVVFNPSDREIVSFFLPKLMSGEGIGELSYLIEFCDLYCIKPAALFDVNKGF
LPFVKPNQRFVFTHRQKISQKNANGKRPRRVLDSRAAGDGGFWRSSTGEKPILDKQGEHV
IGYVNTLNFYEYKGEKRSPKDATKTSWLMHEYRLPGENFQEWVICKIKDTACSEEDKCVA
FWVKELFGNLLLGNKECPSSALMQEAVFSGNLPLPDDGQCDPLIDNYVDGRLQQSENLEC
QSSILVEGSESLVNGFGEMDSNGLVGEGYSFLMDQLPDEDPFNEVDQLLGISNNDQISNL
HELVIDKSVDELLPEYGALIDGDCLKEVDQLHAISNNNESSKSVEPVIVTGKNVDELSGG
YEELNYDDSFKEVDQLWGISNTDENSKLDELFTDKDVDDIHALLAFDHLPPLE
>Tc02v2_p012830.1 pep chromosome:Criollo_cocoa_genome_V2:II:8053038:8054758:1 gene:Tc02v2_g012830 transcript:Tc02v2_t012830.1 gene_biotype:protein_coding transcript_biotype:protein_coding
MDQDNATTAAAAPTLVVGLRFQPSDALLMGYLYCKVSGKMHMGDVIKECDLYGQKEPWEL
WELYGGDKLQPGEDLYFYTQLKKTLDGSRINRSVGTGTWMGEDFNEPITFSQKLLGYKKR
YTYEDGVTEQVGRWIMQEYNLNASLHDNDYDYVLCRIRKNDRSN
>Tc05v2_p017810.1 pep chromosome:Criollo_cocoa_genome_V2:V:32100570:32101289:-1 gene:Tc05v2_g017810 transcript:Tc05v2_t017810.1 gene_biotype:protein_coding transcript_biotype:protein_coding
MLSPGYVFDPTDREIVSYYLPRLIAGRGNTAFLGNLSYFFNVRDVYSRKPSLLFETSNNG
ETKPLPFMKGNQRFFFSSRRQRVAETNSDWKSYRRTVQEEGQGEPQGCWKRNSVTQPIFD
DQNEEKKILGCVNLLGFFEYRIGENNKKEDIKSNWIMYEYYLLADRFQDWVICKIKDKNR
SEEDEFDARLLHRLFSPKETVVADGSQTETQPVPSQSSNLVQARRDFDLNELPRDSPSP
>Tc07v2_p010340.1 pep chromosome:Criollo_cocoa_genome_V2:VII:8160557:8163225:-1 gene:Tc07v2_g010340 transcript:Tc07v2_t010340.1 gene_biotype:protein_coding transcript_biotype:protein_coding
MATNGLSTSAPLVFIRKNYVFWSMKIQSYLRAFNLWEVVKTETKPVQRHADPTLAQIRQF
EEDKAKRLHLDQQVIKDFDLYGEKEPWEIWELYGGDNLRSGEDVYFFTRLKKKTQNSSKM
NRLIGTGTWMITGPVEAITYSQLSAQPLGFKKRLIKFVVNSKGLSSILDYNFFPSTAC
>Tc05v2_p016400.1 pep chromosome:Criollo_cocoa_genome_V2:V:30453428:30454512:1 gene:Tc05v2_g016400 transcript:Tc05v2_t016400.1 gene_biotype:protein_coding transcript_biotype:protein_coding
MESHHYDETLGVGDSGGYWRSSTAEKPILDEQQQEIGFVRTLNFFEFKDEKKSRKDATKT
RWLMHEYRLPGDTFQEWVICKIKDTSGSPHDEYSDSIWEKELFGKLLLPHSDENHHHQDE
YQSQIQSSTVFNNGNLPSYEVDQLLDDDPFKEVDQLLEINDDNQIQTQSSTVFNNGNLRS
YEVDQLLYAHEKEISKDDDPIKDVDQLWEINDDNQIVDYSFKEMEQLLGVVTLSYSLGLT
YAYDASVE
>Tc10v2_p006350.1 pep chromosome:Criollo_cocoa_genome_V2:X:4297064:4297501:-1 gene:Tc10v2_g006350 transcript:Tc10v2_t006350.1 gene_biotype:protein_coding transcript_biotype:protein_coding
MMFHPPAPGVVFNPSDRVIVSFFLPKLMTGEGIGELSYLIEFCDLYCIKPAALFDVNKGF
LPFVKPNQRFVFTHRQKISQKNANGKRPRRVLDSRAAGVGGFWRSSTGEKPILDEQGEHV
IGYVNTLNFYECKGAKTKFKGCQQN
>Tc02v2_p010250.1 pep chromosome:Criollo_cocoa_genome_V2:II:6250201:6251435:1 gene:Tc02v2_g010250 transcript:Tc02v2_t010250.1 gene_biotype:protein_coding transcript_biotype:protein_coding
MIVILFSSYLQEARRKEKRTGLSQVQERDRGGGGEKREXPVVNSSSKKVGMKKYFLFYIG
EGPAGIKTNWIMQEYRLSDCDSSSSRSSKRRAHSKIDHSKWVVCRVYERSSDDDDDGTEL
SCLDEVFLSLDDLDEISLPN
>Tc08v2_p001740.1 pep chromosome:Criollo_cocoa_genome_V2:VIII:968596:976077:-1 gene:Tc08v2_g001740 transcript:Tc08v2_t001740.1 gene_biotype:protein_coding transcript_biotype:protein_coding
MANPAASRPADNIDFNCTYEEFFTWFNKYTSGSPLPSNVIDDNPYRYRPQNLPKNFWFLI
SSNENIDVEHGFWETKEEAREVFSNSDIIGWKTTLEYYEGQVPYGRKTEYVMQVFSITQK
ILSDDNEKKKTVCSAGVETETRNHLTQPPVLDANSSTRRVSSSNPEVNKHDAVAGRLPVP
EHHGENLNEMDSFSGGVGFLELDDLNSPASPSSSSDNSSAMSLSSGECFDAMALLQDLED
PVIEQKDEGKKLNVSASKKLDEVVIVPPTLGSVVSVEGSNSGSDESFKTAGSAPVSASKH
AKGDQRGEGPSSSPDSHMAASAGGRKRVPFRGMKKLRKKYLCFMPF
>Tc06v2_p014750.1 pep chromosome:Criollo_cocoa_genome_V2:VI:23409360:23413749:-1 gene:Tc06v2_g014750 transcript:Tc06v2_t014750.1 gene_biotype:protein_coding transcript_biotype:protein_coding
MGKGSKSNCKSASHKLFKDRAKNRVDDLQGMFLDLQFARKESRSIDVAVLEEQVHQMLRE
WKAELNEPSPASSLQQGGSLGSFSSDICRLLQLCEEEDDATSALAAPKPEPNDQSLQVED
AAAFQEGYGVNQRHHERGFPLVDRCRDSPSGVRAMSINNLEGATQLEYRQFDLLQDFEHF
YTGTSFCVEDAMPHTSSYLPSICPPPSAFLGPKCALWDCPRPAQGLDWCQDYCSSFHAAL
AMNEGPPGMGPVLRPGGIGLKDGLLFAALSAKAQGKDVGIPECEGAATAKSPWNAPELFD
LSVLDGETIREWLFFDKPRRAFESGNRKQRSLPDYSGRGWHESRKQIMNEFGGLKRSYYM
DPQPLNHFEWHLYEYEINKCDVCALYRLELKLVDGKKSAKGKSANDTVADLQKQMGRLTA
EFPSDNKRYVKGRGKINAKVGVGNLYATPNVVAPTSEKFDYGLGVQYDYLVDNLTGYYLT
>Tc02v2_p015940.1 pep chromosome:Criollo_cocoa_genome_V2:II:11862966:11866785:1 gene:Tc02v2_g015940 transcript:Tc02v2_t015940.1 gene_biotype:protein_coding transcript_biotype:protein_coding
MQNNSKNKCISASHQLMVDNAKNRLNNLQERFTDLQAARKEGRAGDVAVLEEQVYQSLRE
WKAELCAPSPATSLLGGSLGSFSDDINRLLQLYEEEDDASSPLKGPAVLKPETDVQSLNP
CNLPVVPEDYLVNHELQQHGLQGFDPCKVSTSALETTAVGNDINYQLDYHPFDLQQEFDH
GPLIGANGTEDCVKDASPNILPNISPPPSAFMGPKCALWDCTRPAQGSDWYYDYCSSFHA
TLALNEDPPGMTPILRPGGISLKDNLLLDALRAKTQGKNVGIPQCEGAATMKSPWNATEL
FDLSLLEGEIIREWLFFDKPRRAFESGNRKQRSLPDYSGRGWHESRKQVMKEFGGQKRSY
YMDPQPSGQYEWHLFEYEIYGCDAFALYRLELKLANEKKSPKVKVSKDSLADLQKKMGRL
TAEVPGDDRSPGKGKTKASKKADARNVSSAQD
