# Supplementary material for: Genome-Wide Analysis of the NAC Domain Transcription Factor Gene Family in Theobroma cacao
Source: Genes (Basel). 2019 Dec 28;11(1):35. doi: 10.3390/genes11010035 (PMC7017368; doi:10.3390/genes11010035)
Supplement: Supplementary file 1 [file genes-11-00035-s001.zip › Supplementary file 2-Features of NAC genes identified in Theobroma cacao.xlsx]

## Sheet: Sheet1
Gene name	Gene ID	aa	MV(Da)	pI	ORF	SL
TcNAC001	Tc01v2_p000720.1	278	31671.8	8.61	837	nucleus
TcNAC002	Tc01v2_p001840.1	340	39296.5	4.74	1023	nucleus
TcNAC003	Tc01v2_p010940.1	348	38365.9	4.39	1047	nucleus
TcNAC004	Tc01v2_p010990.1	348	38280.8	4.37	1047	nucleus
TcNAC005	Tc01v2_p011090.1	313	35268.2	4.92	942	nucleus
TcNAC006	Tc01v2_p011350.1	325	37619.2	7.13	978	nucleus
TcNAC007	Tc01v2_p011430.1	200	23125.1	4.36	603	nucleus
TcNAC008	Tc01v2_p011960.1	296	33957.3	6.37	891	nucleus
TcNAC009	Tc01v2_p014180.1	289	33283.3	7.74	870	nucleus
TcNAC010	Tc01v2_p018320.1	377	42803.9	5.1	1134	nucleus
TcNAC011	Tc01v2_p021320.1	271	31266.1	6.04	816	nucleus
TcNAC012	Tc01v2_p027690.1	478	53978.7	5.68	1437	endomembrane system
TcNAC013	Tc01v2_p027700.1	909	103748	4.76	2730	nucleus
TcNAC014	Tc01v2_p027710.1	483	54815.7	4.91	1452	nucleus
TcNAC015	Tc01v2_p027720.1	462	52792.2	4.29	1389	nucleus
TcNAC016	Tc01v2_p027980.1	388	43843.3	6.7	1167	nucleus
TcNAC017	Tc02v2_p003860.1	328	37861.9	7.23	987	chloroplast
TcNAC018	Tc02v2_p010250.1	140	15933.7	6.52	423	nucleus
TcNAC019	Tc02v2_p012010.1	189	21785.1	4.79	570	nucleus
TcNAC020	Tc02v2_p012830.1	164	18922.2	4.84	495	nucleus
TcNAC021	Tc02v2_p015820.1	289	32656.9	9.36	870	nucleus
TcNAC022	Tc02v2_p015940.1	452	50309	5.38	1359	nucleus
TcNAC023	Tc02v2_p016800.1	256	29252.7	9.36	771	nucleus
TcNAC024	Tc02v2_p029510.1	284	32766.8	8.52	855	nucleus
TcNAC025	Tc02v2_p029860.1	412	45869.5	7.86	1239	nucleus
TcNAC026	Tc02v2_p030970.1	430	48784.9	4.98	1293	nucleus
TcNAC027	Tc03v2_p002580.1	328	36802.2	8.43	987	nucleus
TcNAC028	Tc03v2_p005250.1	238	27225.2	4.55	717	nucleus
TcNAC029	Tc03v2_p007590.1	358	40415.4	8.54	1077	nucleus
TcNAC030	Tc03v2_p008110.1	170	20349.8	8.62	513	nucleus
TcNAC031	Tc03v2_p011240.1	249	28680.4	9.47	750	nucleus
TcNAC032	Tc03v2_p013020.1	361	41629.2	6.45	1086	nucleus
TcNAC033	Tc03v2_p017510.1	576	63650.9	4.53	1731	nucleus
TcNAC034	Tc03v2_p017920.1	655	72572.2	4.95	1968	endomembrane system
TcNAC035	Tc03v2_p018190.1	434	48929	6.69	1305	nucleus
TcNAC036	Tc03v2_p019200.1	338	38324.1	4.82	1017	nucleus
TcNAC037	Tc03v2_p021400.1	355	41286.8	6.7	1068	nucleus
TcNAC038	Tc04v2_p001660.1	404	45306.2	5.56	1215	nucleus
TcNAC039	Tc04v2_p002180.1	382	43653.9	6.09	1149	nucleus
TcNAC040	Tc04v2_p003640.1	239	26885.1	9.62	720	nucleus
TcNAC041	Tc04v2_p005070.1	655	74454.5	5.65	1968	endomembrane system
TcNAC042	Tc04v2_p006750.1	399	44674.9	6.7	1200	nucleus
TcNAC043	Tc04v2_p007250.1	342	38727.5	7.4	1029	nucleus
TcNAC044	Tc04v2_p013720.1	434	49398.4	5.05	1305	nucleus
TcNAC045	Tc04v2_p013730.1	400	45562.9	5.18	1203	nucleus
TcNAC046	Tc04v2_p015040.1	282	32910.8	6.63	849	nucleus
TcNAC047	Tc04v2_p015060.1	287	33372.4	6.89	864	nucleus
TcNAC048	Tc04v2_p015070.1	278	32508.2	5.87	837	nucleus
TcNAC049	Tc05v2_p004500.1	229	26087.4	4.69	690	nucleus
TcNAC050	Tc05v2_p005040.1	303	34732.6	6.52	912	nucleus
TcNAC051	Tc05v2_p008150.1	260	29651.9	7.58	783	nucleus
TcNAC052	Tc05v2_p008180.1	255	28794	6.78	768	nucleus
TcNAC053	Tc05v2_p013250.1	332	37868.5	4.42	999	nucleus
TcNAC054	Tc05v2_p013260.1	241	29044.3	5.42	726	nucleus
TcNAC055	Tc05v2_p016030.1	347	40241.1	4.45	1044	nucleus
TcNAC056	Tc05v2_p016130.1	347	40329.2	4.27	1044	nucleus
TcNAC057	Tc05v2_p016350.1	347	40274.1	4.32	1044	nucleus
TcNAC058	Tc05v2_p016400.1	248	28936.3	4.14	747	nucleus
TcNAC059	Tc05v2_p017810.1	239	27974.1	6.09	720	nucleus
TcNAC60	Tc05v2_p021570.1	387	43540.5	7.2	1164	nucleus
TcNAC061	Tc05v2_p021590.1	356	40013.4	8.19	1071	nucleus
TcNAC062	Tc06v2_p005450.1	398	45370.2	7	1197	nucleus
TcNAC063	Tc06v2_p005830.1	301	34112	4.7	906	nucleus
TcNAC064	Tc06v2_p011210.1	293	33797.9	8.77	882	nucleus
TcNAC065	Tc06v2_p014750.1	480	53474.7	5.86	1443	nucleus
TcNAC066	Tc06v2_p014860.1	315	35448.7	7.19	948	nucleus
TcNAC067	Tc06v2_p014880.1	313	35322.5	8.92	942	nucleus
TcNAC068	Tc06v2_p016000.1	351	38911.3	9.59	1056	nucleus
TcNAC069	Tc06v2_p018700.1	202	23363.2	5.19	609	nucleus
TcNAC070	Tc07v2_p006370.1	347	38162.7	8.43	1044	nucleus
TcNAC071	Tc07v2_p006380.1	343	38316.6	8.93	1032	nucleus
TcNAC072	Tc07v2_p007910.1	364	39864.2	8.22	1095	nucleus
TcNAC073	Tc07v2_p010340.1	178	20628.6	9.97	537	mitochondrion
TcNAC074	Tc07v2_p011890.1	293	33389.1	8.88	882	nucleus
TcNAC075	Tc07v2_p011900.1	286	32649.4	7.61	861	nucleus
TcNAC076	Tc07v2_p012370.1	300	33997.5	7.36	903	nucleus
TcNAC077	Tc07v2_p015220.1	333	37949.9	4.63	1002	nucleus
TcNAC078	Tc07v2_p015400.1	316	36075.2	7.37	951	nucleus
TcNAC079	Tc08v2_p000300.1	283	32097.8	6.71	852	nucleus
TcNAC080	Tc08v2_p001740.1	346	38056.8	4.95	1041	nucleus
TcNAC081	Tc08v2_p008500.1	431	48291.5	5.8	1296	extracellular space
TcNAC082	Tc08v2_p010930.1	295	33272.5	7.5	888	nucleus
TcNAC083	Tc08v2_p012280.1	358	41146	8.36	1077	nucleus
TcNAC084	Tc08v2_p013860.1	358	40727.8	4.56	1077	nucleus
TcNAC085	Tc08v2_p013890.1	383	43327.9	4.58	1152	nucleus
TcNAC086	Tc08v2_p014100.1	354	40522.8	4.52	1065	nucleus
TcNAC087	Tc08v2_p015260.1	321	37213.2	6.39	966	nucleus
TcNAC088	Tc08v2_p016250.1	651	72600.6	4.42	1956	plasma membrane
TcNAC089	Tc09v2_p000390.1	319	35883.3	9.13	960	nucleus
TcNAC090	Tc09v2_p008450.1	459	51928.4	6.96	1380	nucleus
TcNAC091	Tc09v2_p019650.1	363	41385.7	5.19	1092	nucleus
TcNAC092	Tc09v2_p021470.1	348	39931.7	7.46	1047	nucleus
TcNAC093	Tc09v2_p023100.1	407	45935	6.29	1224	endomembrane system
TcNAC094	Tc09v2_p023340.1	242	27706.8	6.52	729	nucleus
TcNAC095	Tc10v2_p006290.1	413	46326.4	4.16	1242	nucleus
TcNAC096	Tc10v2_p006350.1	145	16332.8	9.95	438	extracellular space
TcNAC097	Tc10v2_p006380.1	233	26831.4	6.14	702	nucleus
TcNAC098	Tc10v2_p007280.1	438	48740.1	5.26	1317	nucleus
TcNAC099	Tc10v2_p007310.1	590	66092.6	4.63	1773	endomembrane system
TcNAC100	Tc10v2_p010640.1	169	19821.5	9.53	510	nucleus
TcNAC101	Tc10v2_p010790.1	169	19684.3	9.54	510	chloroplast
