# Supplementary material for: Genome-Wide Analysis of the NAC Domain Transcription Factor Gene Family in Theobroma cacao
Source: Genes (Basel). 2019 Dec 28;11(1):35. doi: 10.3390/genes11010035 (PMC7017368; doi:10.3390/genes11010035)
Supplement: Supplementary file 1 [file genes-11-00035-s001.zip › Supplementary file 3-Sequence logos for the conserved motifs of Theobroma cacao NAC domain proteins.XLS]

## Sheet: Sheet1
	No.	Legend	Width (aa)	Sites	LLR	E-value
	1	1	41	50	4326	3.1e-1364
	2	2	50	50	4668	5.6e-1414
	3	3	29	50	3311	3.0e-1031
	4	4	21	50	2087	2.9e-556
	5	5	15	50	1643	2.4e-423
	6	6	21	46	1708	7.1e-405
	7	7	21	50	1633	2.3e-357
	8	8	29	18	1032	1.2e-203
	9	9	11	46	988	9.8e-180
	10	10	50	7	892	2e-174
